# Supplementary material for: Aqua­bis­(3-fluoro­benzoato-κO)(1,10-phenanthroline-κ2 N,N′)copper(II)
Source: Acta Crystallogr Sect E Struct Rep Online. 2011 Apr 13;67(Pt 5):m564–5. doi: 10.1107/S1600536811012220 (PMC3089262; doi:10.1107/S1600536811012220)
Supplement: Supplementary file 1 [file e-67-0m564-sup1.cif]

##############################################################################
#                                                                            #
# This CIF contains the data in a paper accepted for publication in          #
# Acta Crystallographica Section E. It conforms to the requirements of       #
# Notes for Authors for Acta Crystallographica Section E, and has been       #
# peer reviewed under the auspices of the IUCr Commission on Journals.       #
#                                                                            #
# Full details of the Crystallographic Information File format               #
# are given in the paper "The Crystallographic Information File (CIF):       #
# a New Standard Archive File for Crystallography" by S. R. Hall, F. H.      #
# Allen and I. D. Brown [Acta Cryst. (1991), A47, 655-685].                  #
#                                                                            #
# The current version of the core CIF dictionary is obtainable from          #
# ftp://ftp.iucr.org/pub/cif_core.dic.                                       #
#                                                                            #
# Software is freely available for graphical display of the structure(s)     #
# in this CIF. For information consult the CIF software page                 #
# http://www.iucr.org/resources/cif/software.                                #
#                                                                            #
# This file may be used for bona fide research purposes within the           #
# scientific community so long as proper attribution is given to the journal # 
# article from which it was obtained.                                        #
#                                                                            #
##############################################################################
data_I
_audit_creation_method     SHELXL-97
_chemical_name_systematic
;
Aquabis(3-fluorobenzoato-\k<i>O/</i>)(1,10-phenanthroline-
\k^2^<i>N/</i>,<i>N/</i>')copper(II)
;
_chemical_name_common     ?
_chemical_formula_moiety     'C26 H18 Cu F2 N2 O5'
_chemical_formula_sum     'C26 H18 Cu F2 N2 O5'
_chemical_formula_iupac     '[Cu (C7 H4 F O2)2 (C12 H8 N2) (H2 O)]'
_chemical_formula_weight     539.96
_chemical_melting_point     ?
_symmetry_cell_setting     triclinic
_symmetry_space_group_name_H-M     'P -1'
_symmetry_space_group_name_Hall     '-P 1'
loop_
    _symmetry_equiv_pos_as_xyz
    'x, y, z'
    '-x, -y, -z'
_cell_length_a     9.9914(8)
_cell_length_b     10.7258(9)
_cell_length_c     11.6166(10)
_cell_angle_alpha     73.2080(10)
_cell_angle_beta     70.0820(10)
_cell_angle_gamma     86.2930(10)
_cell_volume     1119.74(16)
_cell_formula_units_Z     2
_cell_measurement_reflns_used     2269
_cell_measurement_theta_min     2.35
_cell_measurement_theta_max     23.87
_cell_measurement_temperature     295(2)
_exptl_crystal_description     block
_exptl_crystal_colour     blue
_exptl_crystal_size_max     0.25
_exptl_crystal_size_mid     0.20
_exptl_crystal_size_min     0.15
_exptl_crystal_density_diffrn     1.602
_exptl_crystal_density_meas     ?
_exptl_crystal_density_method     'not measured'
_exptl_crystal_F_000     550
_exptl_absorpt_coefficient_mu     1.035
_exptl_absorpt_correction_type     multi-scan
_exptl_absorpt_process_details     '(SADABS; Sheldrick, 2003)'
_exptl_absorpt_correction_T_min     0.7819
_exptl_absorpt_correction_T_max     0.8602
_exptl_special_details
;
;
_diffrn_ambient_temperature     295(2)
_diffrn_radiation_type     MoK\a
_diffrn_radiation_wavelength     0.71073
_diffrn_radiation_source     'fine-focus sealed tube'
_diffrn_radiation_monochromator     graphite
_diffrn_measurement_device_type     'Bruker APEXII CCD'
_diffrn_measurement_method     '\f and \w scans'
_diffrn_detector_area_resol_mean     ?
_diffrn_reflns_number     5876
_diffrn_reflns_av_R_equivalents     0.0576
_diffrn_reflns_av_sigmaI/netI     0.0711
_diffrn_reflns_theta_min     1.94
_diffrn_reflns_theta_max     25.20
_diffrn_reflns_theta_full     25.20
_diffrn_measured_fraction_theta_max     0.987
_diffrn_measured_fraction_theta_full     0.987
_diffrn_reflns_limit_h_min     -11
_diffrn_reflns_limit_h_max     10
_diffrn_reflns_limit_k_min     -12
_diffrn_reflns_limit_k_max     12
_diffrn_reflns_limit_l_min     -13
_diffrn_reflns_limit_l_max     9
_diffrn_standards_number     0
_diffrn_standards_interval_count     ?
_diffrn_standards_interval_time     ?
_diffrn_standards_decay_%     ?
_refine_special_details
;
Refinement of <i>F</i>^2^ against ALL reflections. The weighted <i>R</i>-factor
<i>wR</i> and goodness of fit <i>S</i> are based on <i>F</i>^2^, conventional
<i>R</i>-factors <i>R</i> are based on <i>F</i>, with <i>F</i> set to zero for
negative <i>F</i>^2^. The threshold expression of <i>F</i>^2^ >
\s(<i>F</i>^2^) is used only for calculating <i>R</i>-factors(gt) <i>etc</i>.
and is not relevant to the choice of reflections for refinement.
<i>R</i>-factors based on <i>F</i>^2^ are statistically about twice as large
as those based on <i>F</i>, and <i>R</i>- factors based on ALL data will be
even larger.
;
_reflns_number_total     3972
_reflns_number_gt     2924
_reflns_threshold_expression     I>2\s(I)
_refine_ls_structure_factor_coef     Fsqd
_refine_ls_matrix_type     full
_refine_ls_R_factor_all     0.0628
_refine_ls_R_factor_gt     0.0459
_refine_ls_wR_factor_gt     0.1237
_refine_ls_wR_factor_ref     0.1316
_refine_ls_goodness_of_fit_ref     1.026
_refine_ls_restrained_S_all     1.026
_refine_ls_number_reflns     3972
_refine_ls_number_parameters     325
_refine_ls_number_restraints     0
_refine_ls_hydrogen_treatment     constr
_refine_ls_weighting_scheme     calc
_refine_ls_weighting_details
                 'calc w=1/[\s^2^(Fo^2^)+(0.0675P)^2^] where P=(Fo^2^+2Fc^2^)/3'
_atom_sites_solution_hydrogens     geom
_atom_sites_solution_primary     direct
_atom_sites_solution_secondary     difmap
_refine_ls_shift/su_max     0.000
_refine_ls_shift/su_mean     0.000
_refine_diff_density_max     0.994
_refine_diff_density_min     -0.472
_refine_ls_extinction_method     none
_refine_ls_extinction_coef     ?
loop_
    _atom_type_symbol
    _atom_type_description
    _atom_type_scat_dispersion_real
    _atom_type_scat_dispersion_imag
    _atom_type_scat_source
    'C' 'C' 0.0033 0.0016
                         'International Tables Vol C Tables 4.2.6.8 and 6.1.1.4'
    'H' 'H' 0.0000 0.0000
                         'International Tables Vol C Tables 4.2.6.8 and 6.1.1.4'
    'Cu' 'Cu' 0.3201 1.2651
                         'International Tables Vol C Tables 4.2.6.8 and 6.1.1.4'
    'F' 'F' 0.0171 0.0103
                         'International Tables Vol C Tables 4.2.6.8 and 6.1.1.4'
    'N' 'N' 0.0061 0.0033
                         'International Tables Vol C Tables 4.2.6.8 and 6.1.1.4'
    'O' 'O' 0.0106 0.0060
                         'International Tables Vol C Tables 4.2.6.8 and 6.1.1.4'
_computing_data_collection     'SMART (Bruker, 2001)'
_computing_cell_refinement     'SAINT-Plus (Bruker, 2003)'
_computing_data_reduction     'SAINT-Plus (Bruker, 2003)'
_computing_structure_solution     'SHELXTL (Sheldrick, 2008)'
_computing_structure_refinement     'SHELXTL (Sheldrick, 2008)'
_computing_molecular_graphics     'SHELXTL (Sheldrick, 2008)'
_computing_publication_material     'SHELXTL (Sheldrick, 2008)'
loop_
    _atom_site_type_symbol
    _atom_site_label
    _atom_site_fract_x
    _atom_site_fract_y
    _atom_site_fract_z
    _atom_site_U_iso_or_equiv
    _atom_site_adp_type
    _atom_site_calc_flag
    _atom_site_refinement_flags
    _atom_site_occupancy
    _atom_site_symmetry_multiplicity
    _atom_site_disorder_assembly
    _atom_site_disorder_group
    C C1 -0.1039(5) 0.3825(4) 0.2313(4) 0.0699(13) Uani d . 1 1 . .
    H H1 -0.1100 0.2939 0.2400 0.084 Uiso calc R 1 1 . .
    C C2 -0.2204(5) 0.4403(6) 0.2961(5) 0.0823(15) Uani d . 1 1 . .
    H H2 -0.3030 0.3900 0.3478 0.099 Uiso calc R 1 1 . .
    C C3 -0.2174(5) 0.5693(5) 0.2861(4) 0.0766(14) Uani d . 1 1 . .
    H H3 -0.2971 0.6075 0.3301 0.092 Uiso calc R 1 1 . .
    C C4 -0.0929(4) 0.6439(4) 0.2089(4) 0.0575(10) Uani d . 1 1 . .
    C C5 -0.0752(5) 0.7814(5) 0.1881(4) 0.0686(12) Uani d . 1 1 . .
    H H5 -0.1507 0.8262 0.2288 0.082 Uiso calc R 1 1 . .
    C C6 0.0486(5) 0.8471(4) 0.1106(4) 0.0610(11) Uani d . 1 1 . .
    H H6 0.0569 0.9360 0.0995 0.073 Uiso calc R 1 1 . .
    C C7 0.1661(4) 0.7829(3) 0.0457(4) 0.0460(9) Uani d . 1 1 . .
    C C8 0.2980(4) 0.8451(3) -0.0358(4) 0.0503(9) Uani d . 1 1 . .
    H H8 0.3121 0.9341 -0.0512 0.060 Uiso calc R 1 1 . .
    C C9 0.4045(4) 0.7747(3) -0.0918(3) 0.0487(9) Uani d . 1 1 . .
    H H9 0.4912 0.8159 -0.1471 0.058 Uiso calc R 1 1 . .
    C C10 0.3850(4) 0.6403(3) -0.0670(3) 0.0423(8) Uani d . 1 1 . .
    H H10 0.4601 0.5931 -0.1045 0.051 Uiso calc R 1 1 . .
    C C11 0.1545(4) 0.6493(3) 0.0640(3) 0.0400(8) Uani d . 1 1 . .
    C C12 0.0226(4) 0.5790(4) 0.1455(3) 0.0456(9) Uani d . 1 1 . .
    C C13 0.2143(4) 0.2156(3) 0.3195(3) 0.0470(9) Uani d . 1 1 . .
    C C14 0.2732(4) 0.1690(3) 0.4278(3) 0.0432(8) Uani d . 1 1 . .
    C C15 0.2137(4) 0.0593(4) 0.5261(3) 0.0516(9) Uani d . 1 1 . .
    H H15 0.1346 0.0157 0.5289 0.062 Uiso calc R 1 1 . .
    C C16 0.2740(5) 0.0158(4) 0.6198(4) 0.0584(11) Uani d . 1 1 . .
    C C17 0.3895(4) 0.0746(4) 0.6215(4) 0.0569(10) Uani d . 1 1 . .
    H H17 0.4276 0.0405 0.6864 0.068 Uiso calc R 1 1 . .
    C C18 0.4494(5) 0.1861(4) 0.5246(4) 0.0603(11) Uani d . 1 1 . .
    H H18 0.5270 0.2299 0.5241 0.072 Uiso calc R 1 1 . .
    C C19 0.3909(4) 0.2315(4) 0.4279(4) 0.0538(10) Uani d . 1 1 . .
    H H19 0.4316 0.3056 0.3615 0.065 Uiso calc R 1 1 . .
    C C20 0.4248(4) 0.2594(3) -0.1064(4) 0.0503(9) Uani d . 1 1 . .
    C C21 0.5686(4) 0.2694(4) -0.2072(4) 0.0514(10) Uani d . 1 1 . .
    C C22 0.6404(5) 0.3875(4) -0.2736(4) 0.0632(11) Uani d . 1 1 . .
    H H22 0.6000 0.4637 -0.2567 0.076 Uiso calc R 1 1 . .
    C C23 0.7713(5) 0.3922(5) -0.3647(4) 0.0757(14) Uani d . 1 1 . .
    C C24 0.8378(6) 0.2835(5) -0.3942(5) 0.0802(14) Uani d . 1 1 . .
    H H24 0.9261 0.2901 -0.4580 0.096 Uiso calc R 1 1 . .
    C C25 0.7682(6) 0.1643(5) -0.3252(5) 0.0765(14) Uani d . 1 1 . .
    H H25 0.8108 0.0883 -0.3406 0.092 Uiso calc R 1 1 . .
    C C26 0.6352(5) 0.1575(4) -0.2331(4) 0.0640(12) Uani d . 1 1 . .
    H H26 0.5893 0.0765 -0.1876 0.077 Uiso calc R 1 1 . .
    Cu Cu1 0.20778(5) 0.38751(4) 0.05953(4) 0.04433(19) Uani d . 1 1 . .
    F F1 0.2173(4) -0.0908(3) 0.7161(3) 0.1306(14) Uani d . 1 1 . .
    F F3 0.8389(4) 0.5091(3) -0.4302(3) 0.1242(13) Uani d . 1 1 . .
    N N1 0.2605(3) 0.5780(3) 0.0096(3) 0.0395(7) Uani d . 1 1 . .
    N N2 0.0190(3) 0.4496(3) 0.1555(3) 0.0498(8) Uani d . 1 1 . .
    O O1 0.1097(3) 0.1514(3) 0.3257(3) 0.0654(8) Uani d . 1 1 . .
    O O2 0.2767(3) 0.3139(2) 0.2280(2) 0.0486(6) Uani d . 1 1 . .
    O O3 0.3809(3) 0.3625(2) -0.0732(2) 0.0494(6) Uani d . 1 1 . .
    O O4 0.3565(3) 0.1534(3) -0.0605(3) 0.0765(9) Uani d . 1 1 . .
    O O1W 0.1185(3) 0.2161(2) 0.0909(3) 0.0591(7) Uani d . 1 1 . .
    H H1W 0.1159 0.1795 0.1675 0.089 Uiso d R 1 1 . .
    H H2W 0.1895 0.1784 0.0524 0.089 Uiso d R 1 1 . .
loop_
    _atom_site_aniso_label
    _atom_site_aniso_U_11
    _atom_site_aniso_U_22
    _atom_site_aniso_U_33
    _atom_site_aniso_U_12
    _atom_site_aniso_U_13
    _atom_site_aniso_U_23
    C1 0.053(3) 0.068(3) 0.073(3) -0.016(2) -0.019(2) 0.006(2)
    C2 0.044(3) 0.104(4) 0.071(3) -0.013(3) -0.004(2) 0.001(3)
    C3 0.048(3) 0.104(4) 0.062(3) 0.004(3) -0.005(2) -0.015(3)
    C4 0.045(2) 0.076(3) 0.052(2) 0.007(2) -0.017(2) -0.020(2)
    C5 0.065(3) 0.079(3) 0.077(3) 0.022(2) -0.028(3) -0.043(3)
    C6 0.070(3) 0.055(2) 0.074(3) 0.018(2) -0.035(2) -0.033(2)
    C7 0.059(2) 0.0390(19) 0.050(2) 0.0075(17) -0.0283(19) -0.0163(17)
    C8 0.069(3) 0.0305(18) 0.055(2) -0.0027(18) -0.028(2) -0.0089(17)
    C9 0.054(2) 0.0401(19) 0.047(2) -0.0096(17) -0.0141(18) -0.0052(17)
    C10 0.048(2) 0.0339(18) 0.042(2) -0.0013(15) -0.0135(17) -0.0069(15)
    C11 0.042(2) 0.0411(19) 0.0388(19) 0.0018(15) -0.0186(16) -0.0084(16)
    C12 0.043(2) 0.051(2) 0.041(2) 0.0009(17) -0.0171(17) -0.0057(17)
    C13 0.052(2) 0.040(2) 0.046(2) 0.0026(17) -0.0149(18) -0.0108(18)
    C14 0.050(2) 0.0377(18) 0.0373(19) 0.0029(16) -0.0101(16) -0.0094(15)
    C15 0.062(3) 0.047(2) 0.044(2) -0.0095(18) -0.0163(19) -0.0093(18)
    C16 0.080(3) 0.045(2) 0.040(2) -0.009(2) -0.020(2) 0.0035(18)
    C17 0.068(3) 0.057(2) 0.046(2) 0.001(2) -0.025(2) -0.0077(19)
    C18 0.067(3) 0.059(2) 0.049(2) -0.002(2) -0.020(2) -0.007(2)
    C19 0.059(2) 0.047(2) 0.046(2) -0.0093(18) -0.0140(19) -0.0020(18)
    C20 0.062(3) 0.042(2) 0.057(2) 0.0039(18) -0.032(2) -0.0160(19)
    C21 0.068(3) 0.044(2) 0.055(2) 0.0104(19) -0.030(2) -0.0217(19)
    C22 0.077(3) 0.055(2) 0.054(3) 0.012(2) -0.015(2) -0.021(2)
    C23 0.080(3) 0.069(3) 0.062(3) 0.005(3) -0.007(3) -0.016(3)
    C24 0.084(4) 0.096(4) 0.066(3) 0.024(3) -0.024(3) -0.038(3)
    C25 0.092(4) 0.075(3) 0.085(4) 0.027(3) -0.041(3) -0.049(3)
    C26 0.079(3) 0.055(2) 0.077(3) 0.011(2) -0.039(3) -0.034(2)
    Cu1 0.0507(3) 0.0328(3) 0.0478(3) -0.00640(18) -0.0178(2) -0.00571(19)
    F1 0.169(3) 0.110(2) 0.103(2) -0.072(2) -0.081(2) 0.043(2)
    F3 0.113(3) 0.091(2) 0.110(3) -0.0060(19) 0.029(2) -0.018(2)
    N1 0.0405(16) 0.0362(15) 0.0383(16) -0.0007(13) -0.0112(13) -0.0076(13)
    N2 0.0462(19) 0.0481(18) 0.0471(18) -0.0098(14) -0.0152(15) 0.0005(14)
    O1 0.0704(19) 0.0583(16) 0.0621(18) -0.0245(14) -0.0326(16) 0.0093(14)
    O2 0.0559(16) 0.0416(13) 0.0425(14) -0.0088(11) -0.0175(12) 0.0004(12)
    O3 0.0595(16) 0.0316(12) 0.0563(16) 0.0019(11) -0.0172(13) -0.0142(12)
    O4 0.076(2) 0.0439(15) 0.110(3) -0.0078(15) -0.0196(18) -0.0350(17)
    O1W 0.0714(19) 0.0472(14) 0.0597(17) -0.0153(13) -0.0244(15) -0.0100(13)
_geom_special_details
;
All e.s.d.'s (except the e.s.d. in the dihedral angle between two l.s. planes)
are estimated using the full covariance matrix. The cell e.s.d.'s are taken
into account individually in the estimation of e.s.d.'s in distances, angles
and torsion angles; correlations between e.s.d.'s in cell parameters are only
used when they are defined by crystal symmetry. An approximate (isotropic)
treatment of cell e.s.d.'s is used for estimating e.s.d.'s involving l.s.
planes.
;
loop_
    _geom_bond_atom_site_label_1
    _geom_bond_atom_site_label_2
    _geom_bond_site_symmetry_2
    _geom_bond_distance
    _geom_bond_publ_flag
    C1 N2 . 1.347(5) ?
    C1 C2 . 1.374(6) ?
    C1 H1 . 0.9300 ?
    C2 C3 . 1.357(7) ?
    C2 H2 . 0.9300 ?
    C3 C4 . 1.395(6) ?
    C3 H3 . 0.9300 ?
    C4 C12 . 1.404(5) ?
    C4 C5 . 1.437(6) ?
    C5 C6 . 1.350(6) ?
    C5 H5 . 0.9300 ?
    C6 C7 . 1.419(5) ?
    C6 H6 . 0.9300 ?
    C7 C11 . 1.393(5) ?
    C7 C8 . 1.407(5) ?
    C8 C9 . 1.354(5) ?
    C8 H8 . 0.9300 ?
    C9 C10 . 1.398(5) ?
    C9 H9 . 0.9300 ?
    C10 N1 . 1.340(4) ?
    C10 H10 . 0.9300 ?
    C11 N1 . 1.351(4) ?
    C11 C12 . 1.438(5) ?
    C12 N2 . 1.360(5) ?
    C13 O1 . 1.259(4) ?
    C13 O2 . 1.272(4) ?
    C13 C14 . 1.510(5) ?
    C14 C15 . 1.376(5) ?
    C14 C19 . 1.392(5) ?
    C15 C16 . 1.373(5) ?
    C15 H15 . 0.9300 ?
    C16 F1 . 1.338(4) ?
    C16 C17 . 1.359(6) ?
    C17 C18 . 1.383(5) ?
    C17 H17 . 0.9300 ?
    C18 C19 . 1.391(5) ?
    C18 H18 . 0.9300 ?
    C19 H19 . 0.9300 ?
    C20 O4 . 1.243(4) ?
    C20 O3 . 1.277(4) ?
    C20 C21 . 1.500(5) ?
    C21 C22 . 1.375(5) ?
    C21 C26 . 1.394(5) ?
    C22 C23 . 1.367(6) ?
    C22 H22 . 0.9300 ?
    C23 F3 . 1.347(5) ?
    C23 C24 . 1.376(6) ?
    C24 C25 . 1.379(7) ?
    C24 H24 . 0.9300 ?
    C25 C26 . 1.384(6) ?
    C25 H25 . 0.9300 ?
    C26 H26 . 0.9300 ?
    Cu1 O3 . 1.950(2) ?
    Cu1 O1W . 1.978(2) ?
    Cu1 N1 . 2.008(3) ?
    Cu1 N2 . 2.019(3) ?
    Cu1 O2 . 2.210(2) ?
    O1W H1W . 0.8545 ?
    O1W H2W . 0.8462 ?
loop_
    _geom_angle_atom_site_label_1
    _geom_angle_atom_site_label_2
    _geom_angle_atom_site_label_3
    _geom_angle_site_symmetry_1
    _geom_angle_site_symmetry_3
    _geom_angle
    _geom_angle_publ_flag
    N2 C1 C2 . . 122.3(4) ?
    N2 C1 H1 . . 118.9 ?
    C2 C1 H1 . . 118.9 ?
    C3 C2 C1 . . 121.2(4) ?
    C3 C2 H2 . . 119.4 ?
    C1 C2 H2 . . 119.4 ?
    C2 C3 C4 . . 119.0(4) ?
    C2 C3 H3 . . 120.5 ?
    C4 C3 H3 . . 120.5 ?
    C3 C4 C12 . . 117.0(4) ?
    C3 C4 C5 . . 125.0(4) ?
    C12 C4 C5 . . 118.0(4) ?
    C6 C5 C4 . . 121.5(4) ?
    C6 C5 H5 . . 119.3 ?
    C4 C5 H5 . . 119.3 ?
    C5 C6 C7 . . 121.2(4) ?
    C5 C6 H6 . . 119.4 ?
    C7 C6 H6 . . 119.4 ?
    C11 C7 C8 . . 116.4(3) ?
    C11 C7 C6 . . 119.4(4) ?
    C8 C7 C6 . . 124.2(4) ?
    C9 C8 C7 . . 119.7(3) ?
    C9 C8 H8 . . 120.2 ?
    C7 C8 H8 . . 120.2 ?
    C8 C9 C10 . . 120.4(3) ?
    C8 C9 H9 . . 119.8 ?
    C10 C9 H9 . . 119.8 ?
    N1 C10 C9 . . 121.5(3) ?
    N1 C10 H10 . . 119.2 ?
    C9 C10 H10 . . 119.2 ?
    N1 C11 C7 . . 124.4(3) ?
    N1 C11 C12 . . 115.9(3) ?
    C7 C11 C12 . . 119.7(3) ?
    N2 C12 C4 . . 123.9(3) ?
    N2 C12 C11 . . 115.9(3) ?
    C4 C12 C11 . . 120.2(4) ?
    O1 C13 O2 . . 125.3(3) ?
    O1 C13 C14 . . 117.2(3) ?
    O2 C13 C14 . . 117.5(3) ?
    C15 C14 C19 . . 118.9(4) ?
    C15 C14 C13 . . 119.7(3) ?
    C19 C14 C13 . . 121.4(3) ?
    C16 C15 C14 . . 118.3(4) ?
    C16 C15 H15 . . 120.8 ?
    C14 C15 H15 . . 120.8 ?
    F1 C16 C17 . . 117.1(4) ?
    F1 C16 C15 . . 119.0(4) ?
    C17 C16 C15 . . 123.9(4) ?
    C16 C17 C18 . . 118.6(4) ?
    C16 C17 H17 . . 120.7 ?
    C18 C17 H17 . . 120.7 ?
    C17 C18 C19 . . 118.6(4) ?
    C17 C18 H18 . . 120.7 ?
    C19 C18 H18 . . 120.7 ?
    C18 C19 C14 . . 121.7(3) ?
    C18 C19 H19 . . 119.1 ?
    C14 C19 H19 . . 119.1 ?
    O4 C20 O3 . . 124.3(4) ?
    O4 C20 C21 . . 118.9(3) ?
    O3 C20 C21 . . 116.8(3) ?
    C22 C21 C26 . . 118.1(4) ?
    C22 C21 C20 . . 121.5(3) ?
    C26 C21 C20 . . 120.4(4) ?
    C23 C22 C21 . . 119.6(4) ?
    C23 C22 H22 . . 120.2 ?
    C21 C22 H22 . . 120.2 ?
    F3 C23 C22 . . 118.7(4) ?
    F3 C23 C24 . . 118.0(4) ?
    C22 C23 C24 . . 123.4(5) ?
    C23 C24 C25 . . 117.3(5) ?
    C23 C24 H24 . . 121.3 ?
    C25 C24 H24 . . 121.3 ?
    C24 C25 C26 . . 120.2(4) ?
    C24 C25 H25 . . 119.9 ?
    C26 C25 H25 . . 119.9 ?
    C25 C26 C21 . . 121.4(4) ?
    C25 C26 H26 . . 119.3 ?
    C21 C26 H26 . . 119.3 ?
    O3 Cu1 O1W . . 94.85(10) ?
    O3 Cu1 N1 . . 90.11(10) ?
    O1W Cu1 N1 . . 165.91(11) ?
    O3 Cu1 N2 . . 164.15(11) ?
    O1W Cu1 N2 . . 90.67(12) ?
    N1 Cu1 N2 . . 81.29(11) ?
    O3 Cu1 O2 . . 99.65(10) ?
    O1W Cu1 O2 . . 91.54(10) ?
    N1 Cu1 O2 . . 100.63(10) ?
    N2 Cu1 O2 . . 95.04(11) ?
    C10 N1 C11 . . 117.6(3) ?
    C10 N1 Cu1 . . 128.7(2) ?
    C11 N1 Cu1 . . 113.7(2) ?
    C1 N2 C12 . . 116.6(4) ?
    C1 N2 Cu1 . . 130.3(3) ?
    C12 N2 Cu1 . . 113.0(2) ?
    C13 O2 Cu1 . . 121.4(2) ?
    C20 O3 Cu1 . . 129.5(2) ?
    Cu1 O1W H1W . . 100.5 ?
    Cu1 O1W H2W . . 100.5 ?
    H1W O1W H2W . . 98.7 ?
loop_
    _geom_torsion_atom_site_label_1
    _geom_torsion_atom_site_label_2
    _geom_torsion_atom_site_label_3
    _geom_torsion_atom_site_label_4
    _geom_torsion_site_symmetry_1
    _geom_torsion_site_symmetry_2
    _geom_torsion_site_symmetry_3
    _geom_torsion_site_symmetry_4
    _geom_torsion
    _geom_torsion_publ_flag
    N2 C1 C2 C3 . . . . 0.4(8) ?
    C1 C2 C3 C4 . . . . -0.3(8) ?
    C2 C3 C4 C12 . . . . 0.2(7) ?
    C2 C3 C4 C5 . . . . 179.1(5) ?
    C3 C4 C5 C6 . . . . -179.3(4) ?
    C12 C4 C5 C6 . . . . -0.4(6) ?
    C4 C5 C6 C7 . . . . 0.4(7) ?
    C5 C6 C7 C11 . . . . -1.1(6) ?
    C5 C6 C7 C8 . . . . -179.7(4) ?
    C11 C7 C8 C9 . . . . 0.3(5) ?
    C6 C7 C8 C9 . . . . 179.0(4) ?
    C7 C8 C9 C10 . . . . -1.3(6) ?
    C8 C9 C10 N1 . . . . 1.7(6) ?
    C8 C7 C11 N1 . . . . 0.4(5) ?
    C6 C7 C11 N1 . . . . -178.4(3) ?
    C8 C7 C11 C12 . . . . -179.6(3) ?
    C6 C7 C11 C12 . . . . 1.7(5) ?
    C3 C4 C12 N2 . . . . 0.0(6) ?
    C5 C4 C12 N2 . . . . -179.0(4) ?
    C3 C4 C12 C11 . . . . 179.9(4) ?
    C5 C4 C12 C11 . . . . 0.9(6) ?
    N1 C11 C12 N2 . . . . -1.7(5) ?
    C7 C11 C12 N2 . . . . 178.3(3) ?
    N1 C11 C12 C4 . . . . 178.4(3) ?
    C7 C11 C12 C4 . . . . -1.6(5) ?
    O1 C13 C14 C15 . . . . 1.1(5) ?
    O2 C13 C14 C15 . . . . -176.9(3) ?
    O1 C13 C14 C19 . . . . 178.3(4) ?
    O2 C13 C14 C19 . . . . 0.3(5) ?
    C19 C14 C15 C16 . . . . -0.4(5) ?
    C13 C14 C15 C16 . . . . 176.9(3) ?
    C14 C15 C16 F1 . . . . -180.0(4) ?
    C14 C15 C16 C17 . . . . -0.1(6) ?
    F1 C16 C17 C18 . . . . -179.0(4) ?
    C15 C16 C17 C18 . . . . 1.1(7) ?
    C16 C17 C18 C19 . . . . -1.6(6) ?
    C17 C18 C19 C14 . . . . 1.1(6) ?
    C15 C14 C19 C18 . . . . -0.1(6) ?
    C13 C14 C19 C18 . . . . -177.4(3) ?
    O4 C20 C21 C22 . . . . 171.0(4) ?
    O3 C20 C21 C22 . . . . -9.2(5) ?
    O4 C20 C21 C26 . . . . -11.0(6) ?
    O3 C20 C21 C26 . . . . 168.8(3) ?
    C26 C21 C22 C23 . . . . 1.9(6) ?
    C20 C21 C22 C23 . . . . 179.9(4) ?
    C21 C22 C23 F3 . . . . 179.0(4) ?
    C21 C22 C23 C24 . . . . -0.5(8) ?
    F3 C23 C24 C25 . . . . 179.2(5) ?
    C22 C23 C24 C25 . . . . -1.4(8) ?
    C23 C24 C25 C26 . . . . 1.8(7) ?
    C24 C25 C26 C21 . . . . -0.3(7) ?
    C22 C21 C26 C25 . . . . -1.6(6) ?
    C20 C21 C26 C25 . . . . -179.6(4) ?
    C9 C10 N1 C11 . . . . -1.0(5) ?
    C9 C10 N1 Cu1 . . . . -179.8(3) ?
    C7 C11 N1 C10 . . . . -0.1(5) ?
    C12 C11 N1 C10 . . . . 179.9(3) ?
    C7 C11 N1 Cu1 . . . . 178.9(3) ?
    C12 C11 N1 Cu1 . . . . -1.1(4) ?
    O3 Cu1 N1 C10 . . . . -12.2(3) ?
    O1W Cu1 N1 C10 . . . . -123.0(5) ?
    N2 Cu1 N1 C10 . . . . -178.9(3) ?
    O2 Cu1 N1 C10 . . . . 87.6(3) ?
    O3 Cu1 N1 C11 . . . . 168.9(2) ?
    O1W Cu1 N1 C11 . . . . 58.1(5) ?
    N2 Cu1 N1 C11 . . . . 2.3(2) ?
    O2 Cu1 N1 C11 . . . . -91.2(2) ?
    C2 C1 N2 C12 . . . . -0.2(6) ?
    C2 C1 N2 Cu1 . . . . 175.7(3) ?
    C4 C12 N2 C1 . . . . 0.0(5) ?
    C11 C12 N2 C1 . . . . -179.9(3) ?
    C4 C12 N2 Cu1 . . . . -176.5(3) ?
    C11 C12 N2 Cu1 . . . . 3.5(4) ?
    O3 Cu1 N2 C1 . . . . 123.0(4) ?
    O1W Cu1 N2 C1 . . . . 12.5(4) ?
    N1 Cu1 N2 C1 . . . . -179.2(4) ?
    O2 Cu1 N2 C1 . . . . -79.1(4) ?
    O3 Cu1 N2 C12 . . . . -61.0(5) ?
    O1W Cu1 N2 C12 . . . . -171.6(3) ?
    N1 Cu1 N2 C12 . . . . -3.2(2) ?
    O2 Cu1 N2 C12 . . . . 96.8(2) ?
    O1 C13 O2 Cu1 . . . . -0.4(5) ?
    C14 C13 O2 Cu1 . . . . 177.4(2) ?
    O3 Cu1 O2 C13 . . . . -118.2(3) ?
    O1W Cu1 O2 C13 . . . . -23.0(3) ?
    N1 Cu1 O2 C13 . . . . 149.9(3) ?
    N2 Cu1 O2 C13 . . . . 67.8(3) ?
    O4 C20 O3 Cu1 . . . . 3.8(6) ?
    C21 C20 O3 Cu1 . . . . -176.0(2) ?
    O1W Cu1 O3 C20 . . . . -10.8(3) ?
    N1 Cu1 O3 C20 . . . . -177.6(3) ?
    N2 Cu1 O3 C20 . . . . -120.8(4) ?
    O2 Cu1 O3 C20 . . . . 81.6(3) ?
loop_
    _geom_hbond_atom_site_label_D
    _geom_hbond_atom_site_label_H
    _geom_hbond_atom_site_label_A
    _geom_hbond_site_symmetry_A
    _geom_hbond_distance_DH
    _geom_hbond_distance_HA
    _geom_hbond_distance_DA
    _geom_hbond_angle_DHA
    O1W H1W O1 . 0.85 1.75 2.585(4) 163
    O1W H2W O4 . 0.85 1.80 2.612(4) 161
    C10 H10 O3 . 0.93 2.53 3.005(4) 112
    C1 H1 F1 2_556 0.93 2.33 3.213(6) 158.0
    C8 H8 O4 1_565 0.93 2.39 3.309(4) 171.1
data_global
_journal_date_recd_electronic     2011-03-24
_journal_date_accepted     2011-04-01
_journal_name_full     'Acta Crystallographica, Section E'
_journal_year     2011
_journal_volume     67
_journal_issue      5
_journal_page_first     m564
_journal_page_last     m565
_journal_paper_category     QM
_journal_coeditor_code     HG5016
_publ_contact_author_name     'Dr Xin Yin'
_publ_contact_author_address
;
Department of Chemistry,
East China University of Science and Technology, School of Chemistry
and Molecular Engineering. Mei Long Road 130,Shanghai 200237,
People's Republic of China
;
_publ_contact_author_email     'yoshikiyin@ecust.edu.cn'
_publ_contact_author_fax     '86 021 33612035'
_publ_contact_author_phone     '86 021 33612035'
_publ_section_title
;\
Aquabis(3-fluorobenzoato-\k<i>O</i>)(1,10-phenanthroline-\
\k^2^<i>N</i>,<i>N</i>')copper(II)
;
loop_
    _publ_author_name
    _publ_author_footnote
    _publ_author_address
    'Xin Yin' .
;
Department of Chemistry,
East China University of Science and Technology,
School of Chemistry and Molecular Engineering,
Mei Long Road 130,
Shanghai 200237,
People's Republic of China
;
_publ_section_synopsis     .
