# Supplementary material for: Aqua­bis­(3-fluoro­benzoato-κO)(1,10-phenanthroline-κ2 N,N′)copper(II)
Source: Acta Crystallogr Sect E Struct Rep Online. 2011 Apr 13;67(Pt 5):m564–5. doi: 10.1107/S1600536811012220 (PMC3089262; doi:10.1107/S1600536811012220)
Supplement: Supplementary file 2 [file e-67-0m564-Isup2.hkl]

# 
# h,k,l, Fc-squared, Fo-squared, sigma(Fo-squared) and status flag 
# 
data_I
_shelx_title ' a in P-1' 
_shelx_refln_list_code          4 
_shelx_F_calc_maximum      269.71 
_exptl_crystal_F_000       550.00 
_reflns_d_resolution_high  0.8347 
 
loop_ 
 _symmetry_equiv_pos_as_xyz 
 'x, y, z' 
 '-x, -y, -z' 
 
_cell_length_a     9.9914 
_cell_length_b    10.7258 
_cell_length_c    11.6166 
_cell_angle_alpha  73.208 
_cell_angle_beta   70.082 
_cell_angle_gamma  86.293 
 
_shelx_F_squared_multiplier     1.000 
 
loop_ 
 _refln_index_h 
 _refln_index_k 
 _refln_index_l 
 _refln_F_squared_calc 
 _refln_F_squared_meas 
 _refln_F_squared_sigma 
 _refln_observed_status 
   1   0   0      833.54      773.44     10.71 o 
   2   0   0    12097.67    10894.91   1077.59 o 
   3   0   0     1675.00     1492.56     91.13 o 
   4   0   0       21.57       23.52      2.67 o 
   5   0   0     3320.97     3254.36    203.61 o 
   6   0   0      434.43      460.00     27.31 o 
   7   0   0      332.84      326.19     23.69 o 
   8   0   0       10.05        3.05      5.00 o 
   9   0   0       41.13       55.04     13.69 o 
  10   0   0      108.97      124.67     19.49 o 
  11   0   0        0.28        9.82     12.94 o 
 -11   1   0       51.65       52.66     16.81 o 
 -10   1   0       16.46       13.39     12.20 o 
  -9   1   0      249.29      285.48     23.95 o 
  -8   1   0      223.41      254.24     20.83 o 
  -7   1   0       20.52       17.33      7.44 o 
  -6   1   0       17.28       13.40      3.09 o 
  -5   1   0      627.20      558.02     36.92 o 
  -4   1   0      653.92      545.01     39.54 o 
  -3   1   0      707.48      573.63     45.12 o 
  -2   1   0     1214.95     1223.38     74.01 o 
  -1   1   0       25.52       15.62      1.64 o 
   0   1   0     4214.18     4836.86     37.49 o 
   1   1   0     6120.46     7054.09     45.82 o 
   2   1   0      164.79      177.63      8.33 o 
   3   1   0      562.68      557.02     41.65 o 
   4   1   0      147.13      186.67      9.89 o 
   5   1   0     1969.90     1920.93    155.61 o 
   6   1   0      182.71      218.33     10.73 o 
   7   1   0      371.80      421.43     17.81 o 
   8   1   0      240.37      249.41     13.87 o 
   9   1   0        0.41       -1.23      5.93 o 
  10   1   0       60.03       68.28     15.62 o 
  11   1   0       40.71       31.24     15.32 o 
 -11   2   0       46.46       39.42     15.77 o 
 -10   2   0        3.39        2.83     11.46 o 
  -9   2   0      291.78      306.31     25.44 o 
  -8   2   0      156.78      164.98     17.41 o 
  -7   2   0      384.35      383.97     23.36 o 
  -6   2   0      304.72      283.90     15.58 o 
  -5   2   0        2.40        2.21      1.93 o 
  -4   2   0     3540.38     3600.10    205.85 o 
  -3   2   0     2698.25     2731.13    125.37 o 
  -2   2   0     1849.51     1785.05     44.32 o 
  -1   2   0      248.93      360.08     13.39 o 
   0   2   0     2623.95     3245.68    117.53 o 
   1   2   0     2633.61     2758.64     30.35 o 
   2   2   0      270.32      343.76      8.77 o 
   3   2   0     2360.05     2026.96    138.50 o 
   4   2   0      154.71      183.18     13.46 o 
   5   2   0      961.16      909.06     56.31 o 
   6   2   0     1774.66     1795.33    130.77 o 
   7   2   0       23.24       20.06      5.80 o 
   8   2   0       54.80       51.81      8.20 o 
   9   2   0       69.83       72.25     13.39 o 
  10   2   0       13.31       11.31     11.46 o 
 -11   3   0       26.62       33.62     16.66 o 
 -10   3   0       51.04       81.23     18.30 o 
  -9   3   0       78.71       76.91     15.62 o 
  -8   3   0       77.51       73.94     13.98 o 
  -7   3   0       16.04        7.44      7.29 o 
  -6   3   0      265.66      250.07     11.22 o 
  -5   3   0       26.38       22.43      4.83 o 
  -4   3   0     1105.68     1323.43     56.63 o 
  -3   3   0      521.12      463.38      9.64 o 
  -2   3   0       58.73       74.82      3.43 o 
  -1   3   0       59.79       51.55      4.09 o 
   0   3   0      440.73      454.62     21.79 o 
   1   3   0      408.79      455.09     11.01 o 
   2   3   0     1112.65     1151.99     36.22 o 
   3   3   0        6.89        0.45      3.12 o 
   4   3   0     1730.09     1841.09    112.24 o 
   5   3   0      457.20      393.99     23.95 o 
   6   3   0      801.33      747.40     36.45 o 
   7   3   0      317.69      371.72     32.95 o 
   8   3   0       21.65       21.72     10.41 o 
   9   3   0       75.70       52.66     14.58 o 
  10   3   0        3.45        1.64     11.46 o 
 -10   4   0       49.99       53.11     17.11 o 
  -9   4   0        5.36        1.34     10.56 o 
  -8   4   0       13.14       17.85     11.01 o 
  -7   4   0      384.84      392.45     25.14 o 
  -6   4   0        0.60       -0.61      3.46 o 
  -5   4   0       81.90       71.31      6.80 o 
  -4   4   0       47.51       53.10      3.94 o 
  -3   4   0      299.68      360.40      7.97 o 
  -2   4   0      208.70      224.20      8.87 o 
  -1   4   0      212.17      209.58      9.71 o 
   0   4   0     5006.57     4944.87     29.35 o 
   1   4   0        7.39       31.68      4.31 o 
   2   4   0     6572.84     6983.37    176.51 o 
   3   4   0      150.98      144.35      8.37 o 
   4   4   0      647.44      578.60     45.52 o 
   5   4   0      717.15      835.62     30.94 o 
   6   4   0       20.55       12.65      8.63 o 
   7   4   0     1067.27     1117.39     40.61 o 
   8   4   0       77.57       64.42     14.58 o 
   9   4   0       83.66       89.11     17.85 o 
  10   4   0       12.41       10.41     12.94 o 
 -10   5   0       41.73       73.79     18.74 o 
  -9   5   0       78.67       96.55     17.85 o 
  -8   5   0       11.82        3.87      9.37 o 
  -7   5   0      298.21      310.03     23.06 o 
  -6   5   0       15.23       14.41      5.18 o 
  -5   5   0      352.51      331.34     13.40 o 
  -4   5   0      352.19      388.44      9.25 o 
  -3   5   0       44.59       43.41      3.78 o 
  -2   5   0      926.80      888.46     30.27 o 
  -1   5   0        1.79        2.27      1.81 o 
   0   5   0     5580.26     6233.19     49.76 o 
   1   5   0      499.93      577.72     16.89 o 
   2   5   0      594.36      722.29     28.19 o 
   3   5   0      565.13      520.37     20.46 o 
   4   5   0        4.77       -0.30      5.95 o 
   5   5   0      513.93      560.41     27.52 o 
   6   5   0       26.20       23.51     10.41 o 
   7   5   0      372.07      345.29     25.89 o 
   8   5   0       54.89       65.46     15.92 o 
   9   5   0       34.20       46.56     15.77 o 
  10   5   0       45.12       48.35     18.00 o 
 -10   6   0        2.61       12.05     14.28 o 
  -9   6   0      182.09      174.65     23.51 o 
  -8   6   0       57.76       32.73     13.54 o 
  -7   6   0       47.40       42.10     12.79 o 
  -6   6   0      377.21      403.52     16.69 o 
  -5   6   0      151.95      162.67     10.78 o 
  -4   6   0      974.63      944.62     22.09 o 
  -3   6   0        0.53        2.93      2.58 o 
  -2   6   0      347.55      341.75      9.35 o 
  -1   6   0      940.31      956.00     22.37 o 
   0   6   0       70.30       84.31      4.23 o 
   1   6   0     1329.86     1302.94     21.75 o 
   2   6   0      103.14      122.06      9.20 o 
   3   6   0     1206.01     1258.83     35.63 o 
   4   6   0       40.79       32.88      6.60 o 
   6   6   0      170.32      194.88     20.68 o 
   7   6   0       66.40       59.80     15.03 o 
   8   6   0      285.92      270.90     26.63 o 
   9   6   0        0.35       -2.83     11.46 o 
  -9   7   0       61.17       58.32     17.55 o 
  -8   7   0       62.12       51.92     15.62 o 
  -7   7   0       14.96       10.86     10.71 o 
  -6   7   0      280.13      294.60     21.27 o 
  -5   7   0       97.31      108.12     10.25 o 
  -4   7   0     1407.74     1440.17     46.86 o 
  -3   7   0      837.97      841.26     24.03 o 
  -2   7   0       83.64       77.17      5.70 o 
  -1   7   0       75.01       85.37      5.72 o 
   0   7   0      147.02      175.66      8.28 o 
   1   7   0       67.21       59.84      5.87 o 
   2   7   0      195.41      229.68     12.73 o 
   3   7   0       90.26       77.71      9.04 o 
   4   7   0        6.97        7.62      5.61 o 
   5   7   0      288.93      294.11     23.51 o 
   7   7   0      158.36      123.63     19.49 o 
   8   7   0       68.05       65.16     17.70 o 
   9   7   0       41.50       44.04     17.11 o 
  -8   8   0       13.99       23.80     13.39 o 
  -7   8   0       31.89       24.84     12.65 o 
  -6   8   0        1.22        7.87      6.56 o 
  -5   8   0       56.58       57.27     17.33 o 
  -4   8   0      598.46      630.77     27.30 o 
  -3   8   0      491.00      533.94     18.18 o 
  -2   8   0       15.64       16.07      8.63 o 
  -1   8   0       21.56       26.84      6.18 o 
   0   8   0      358.79      374.77     15.53 o 
   1   8   0      107.03      105.85      8.15 o 
   2   8   0      218.68      204.14     10.62 o 
   3   8   0        0.09        2.42      5.77 o 
   4   8   0       24.99       39.57      8.70 o 
   5   8   0      215.20      226.57     22.32 o 
   6   8   0       53.83       61.74     15.62 o 
   7   8   0      142.45      127.64     21.12 o 
   8   8   0        0.52       -2.53     12.35 o 
  -7   9   0       47.08       81.52     17.55 o 
  -6   9   0        5.76       -6.54      6.64 o 
  -5   9   0       98.02      125.35     12.57 o 
  -4   9   0       23.92       35.11     12.05 o 
  -3   9   0       61.81       79.00     15.17 o 
  -2   9   0      325.09      355.40     24.99 o 
  -1   9   0       24.25       22.15      6.39 o 
   0   9   0      539.74      581.90     20.46 o 
   1   9   0        2.51        5.62      4.51 o 
   2   9   0      247.38      245.60     12.33 o 
   3   9   0      107.19      109.96      9.84 o 
   4   9   0       20.18       12.12      5.18 o 
   5   9   0      107.13      108.90     19.19 o 
   6   9   0       14.80       29.46     14.58 o 
  -6  10   0       18.14       28.41     13.09 o 
  -5  10   0        2.00        0.15      9.97 o 
  -4  10   0      282.37      333.68     26.78 o 
  -3  10   0       45.16       40.32     13.39 o 
  -2  10   0      208.50      235.80     22.76 o 
  -1  10   0        8.91        6.55      9.82 o 
   0  10   0        2.78       10.60      6.46 o 
   1  10   0      210.99      235.88     15.39 o 
   2  10   0      107.96      131.30     10.76 o 
   3  10   0      386.33      378.64     16.35 o 
   4  10   0        0.17        1.09      5.34 o 
   5  10   0       60.60       71.47     12.20 o 
   6  10   0       69.83       50.96     11.45 o 
  -5  11   0       36.24       27.37     14.73 o 
  -4  11   0       61.92       90.00     18.74 o 
  -3  11   0       73.96       73.64     17.55 o 
  -2  11   0      156.12      154.12     21.87 o 
  -1  11   0       70.36       78.55     17.26 o 
   0  11   0        3.88        5.50     11.16 o 
   1  11   0      303.41      285.30     17.94 o 
   2  11   0        8.63        9.82      6.58 o 
   3  11   0      195.79      180.81     13.27 o 
   4  11   0       47.10       50.39      9.30 o 
  -2  12   0        9.73       21.27     14.28 o 
  -1  12   0      154.56      152.63     23.36 o 
   0  12   0       13.49        1.04     11.01 o 
   1  12   0       37.51       20.83     13.69 o 
   2  12   0       81.13       85.08     13.35 o 
   1 -12   1       27.29       23.06     13.84 o 
  -3 -11   1       47.02       41.84      8.72 o 
  -2 -11   1       61.80       59.86      9.09 o 
  -1 -11   1      384.23      360.31     30.65 o 
   0 -11   1       37.87       48.20     15.77 o 
   1 -11   1      326.88      340.97     28.71 o 
   2 -11   1       46.00       30.35     13.39 o 
   3 -11   1      110.08      110.83     19.93 o 
   4 -11   1       45.45       44.33     15.77 o 
   5 -11   1      105.42      114.10     20.98 o 
  -5 -10   1       44.49       59.80     17.70 o 
  -4 -10   1      108.13       99.02     13.88 o 
  -3 -10   1      319.51      295.27     15.17 o 
  -2 -10   1       29.89       24.70      6.92 o 
  -1 -10   1      301.75      303.51     14.26 o 
   0 -10   1       10.02        8.93     10.56 o 
   1 -10   1      341.18      329.22     26.63 o 
   2 -10   1       70.71       73.04     16.07 o 
   3 -10   1        9.10       12.35     11.01 o 
   5 -10   1       19.77       13.54     12.05 o 
   6 -10   1      164.58      151.30     22.17 o 
  -6  -9   1       42.01       16.22     12.79 o 
  -5  -9   1      213.10      290.84     27.08 o 
  -4  -9   1        1.31        0.62      7.05 o 
  -3  -9   1       85.94      113.32     12.67 o 
  -2  -9   1      413.21      446.56     16.19 o 
  -1  -9   1       23.18       26.61      5.95 o 
   0  -9   1      174.53      190.62     10.44 o 
   1  -9   1      268.82      282.95     22.91 o 
   2  -9   1      101.44      111.58     17.26 o 
   3  -9   1        0.44        4.17      8.33 o 
   4  -9   1      167.78      166.02     19.34 o 
   5  -9   1        2.49        4.17      9.97 o 
   6  -9   1       97.53       86.15     11.90 o 
   7  -9   1       48.66       41.84     10.27 o 
  -6  -8   1       68.89       62.63     16.22 o 
  -5  -8   1      145.50      161.71     20.83 o 
  -4  -8   1       37.40       49.28      9.56 o 
  -3  -8   1      324.57      287.55     16.30 o 
  -2  -8   1       84.04       94.08     10.62 o 
  -1  -8   1       56.87       53.68      6.66 o 
   0  -8   1      173.35      176.77     11.35 o 
   1  -8   1       75.11       81.53      8.65 o 
   2  -8   1      170.28      167.96     17.41 o 
   3  -8   1      264.11      299.17     22.17 o 
   4  -8   1      130.05      131.09     12.12 o 
   5  -8   1       12.30       19.54      7.13 o 
   6  -8   1        6.30        4.46      6.52 o 
   7  -8   1       76.03       65.75     10.69 o 
   8  -8   1       17.35       28.71     15.17 o 
  -8  -7   1       20.73       20.83     14.73 o 
  -7  -7   1       89.78       74.38     17.26 o 
  -6  -7   1      108.97      109.34     17.85 o 
  -5  -7   1        5.43       -2.23      8.18 o 
  -4  -7   1        3.21        7.68      5.83 o 
  -3  -7   1      256.91      258.23     14.23 o 
  -2  -7   1      457.20      456.28     17.41 o 
  -1  -7   1      544.40      562.44     40.02 o 
   0  -7   1       60.33       61.83      5.86 o 
   1  -7   1     1531.76     1585.54     37.59 o 
   2  -7   1        6.04       11.86      3.34 o 
   3  -7   1      481.63      513.24     19.04 o 
   4  -7   1      409.54      428.80     16.56 o 
   5  -7   1      317.17      324.17     15.55 o 
   6  -7   1      109.88      132.21     11.81 o 
   7  -7   1       51.67       52.23      9.89 o 
   8  -7   1       17.46       15.17     12.20 o 
   9  -7   1       20.95       15.62     13.69 o 
  -9  -6   1       15.81       16.22     13.98 o 
  -8  -6   1       98.74       76.62     17.85 o 
  -7  -6   1      156.37      139.69     20.23 o 
  -6  -6   1       91.39       81.23     15.77 o 
  -5  -6   1       13.92        8.18      8.93 o 
  -4  -6   1       66.80       58.01      8.48 o 
  -3  -6   1      230.22      238.63     19.12 o 
  -2  -6   1       74.91       81.01      8.31 o 
  -1  -6   1      437.32      439.11     49.32 o 
   0  -6   1      177.77      203.52     10.48 o 
   1  -6   1       23.97       34.98      3.27 o 
   2  -6   1      316.12      329.53     12.90 o 
   3  -6   1       85.28       84.77      7.58 o 
   4  -6   1      558.58      539.92     21.57 o 
   5  -6   1      129.11      133.91     10.09 o 
   6  -6   1      323.99      330.19     15.46 o 
   7  -6   1        8.19        5.06      6.10 o 
   8  -6   1      141.96      161.26     20.98 o 
   9  -6   1       31.50       31.24     14.88 o 
  10  -6   1       22.58       14.73     14.58 o 
  -9  -5   1        0.57       -0.89     11.75 o 
  -8  -5   1      126.54      103.54     18.74 o 
  -7  -5   1      216.69      255.14     23.65 o 
  -5  -5   1      747.37      771.36     33.18 o 
  -4  -5   1      878.61      833.39     27.75 o 
  -3  -5   1     1626.92     1682.59     28.79 o 
  -2  -5   1      608.49      620.65     33.92 o 
  -1  -5   1     3196.31     3434.70    114.85 o 
   0  -5   1     2488.63     2641.02    147.28 o 
   1  -5   1       81.83       66.23      3.73 o 
   2  -5   1      360.54      321.37      9.07 o 
   3  -5   1       69.53       76.63      4.50 o 
   4  -5   1      428.73      410.00     22.98 o 
   5  -5   1      863.08      823.19     25.96 o 
   6  -5   1      497.09      501.28     17.50 o 
   7  -5   1      219.14      219.32     13.17 o 
   8  -5   1      182.32      200.84     21.42 o 
   9  -5   1        4.55       -2.83     10.71 o 
  10  -5   1        0.42       -0.74     11.90 o 
 -10  -4   1       36.85       20.68     14.88 o 
  -9  -4   1       25.29       17.26     13.09 o 
  -8  -4   1       13.67        7.59     10.26 o 
  -7  -4   1      178.33      170.93     19.64 o 
  -6  -4   1        2.11        3.12      8.48 o 
  -5  -4   1     1686.96     1746.82     46.12 o 
  -4  -4   1        1.83        0.15      4.91 o 
  -3  -4   1     1061.20     1248.04     22.87 o 
  -2  -4   1     1188.00     1175.16     42.40 o 
  -1  -4   1      162.97      160.45      8.05 o 
   0  -4   1     4970.99     5608.78    323.79 o 
   1  -4   1        5.15        2.13      1.59 o 
   2  -4   1      399.51      375.05     15.54 o 
   3  -4   1      186.62      165.05     10.29 o 
   4  -4   1      164.23      170.88      9.04 o 
   5  -4   1      244.07      243.23     11.25 o 
   6  -4   1       95.58       91.50      8.38 o 
   7  -4   1      297.01      278.71     13.77 o 
   8  -4   1       80.62       73.49     14.43 o 
   9  -4   1        1.07        1.19      9.97 o 
  10  -4   1      109.31      125.26     20.53 o 
 -10  -3   1        3.94        4.17     12.94 o 
  -9  -3   1      131.42      127.94     19.64 o 
  -8  -3   1        4.69       -1.64      9.22 o 
  -7  -3   1       56.70       44.04     11.90 o 
  -6  -3   1      583.35      630.76     18.05 o 
  -5  -3   1      653.89      688.15     27.15 o 
  -4  -3   1      801.09      660.13     22.39 o 
  -3  -3   1     3360.37     3549.65     37.27 o 
  -2  -3   1     1172.80     1114.29     35.78 o 
  -1  -3   1      361.22      375.00     10.20 o 
   0  -3   1     1028.97      919.36     43.59 o 
   1  -3   1     1722.28     1722.98    111.95 o 
   2  -3   1        8.45        4.52      1.53 o 
   3  -3   1     2282.74     2151.91     35.70 o 
   4  -3   1      120.29      108.80      6.99 o 
   5  -3   1      356.88      349.71     29.02 o 
   6  -3   1      413.81      394.17     14.19 o 
   7  -3   1       71.27       79.32      8.28 o 
   8  -3   1      395.93      396.17     26.03 o 
   9  -3   1        1.38       -0.15      8.78 o 
  10  -3   1       50.47       58.76     16.22 o 
  11  -3   1       53.92       64.86     19.04 o 
 -10  -2   1        3.76        5.80     11.46 o 
  -9  -2   1       76.54       76.76     15.92 o 
  -8  -2   1       21.85       32.15      7.56 o 
  -7  -2   1      146.48      139.12     10.82 o 
  -6  -2   1      593.69      626.46     42.47 o 
  -5  -2   1       11.10        9.44      3.75 o 
  -4  -2   1       34.34       20.81      3.82 o 
  -3  -2   1       51.78       47.31      5.58 o 
  -2  -2   1      529.80      724.42     13.11 o 
  -1  -2   1      474.49      393.47     24.10 o 
   0  -2   1     1641.64     1691.61    108.45 o 
   1  -2   1      163.15      224.17     22.09 o 
   2  -2   1       19.77       38.53      4.91 o 
   3  -2   1        5.14        5.50      2.98 o 
   4  -2   1      960.52     1009.68    107.93 o 
   5  -2   1      494.04      542.33     37.85 o 
   6  -2   1      833.30      850.35     67.25 o 
   7  -2   1       63.84       61.04      7.00 o 
   8  -2   1      207.67      182.54     18.30 o 
   9  -2   1      213.88      199.05     20.23 o 
  10  -2   1       22.25       39.87     14.73 o 
  11  -2   1       31.56       27.52     14.73 o 
 -10  -1   1       17.05       20.68     12.94 o 
  -9  -1   1        1.81       -1.13      6.09 o 
  -8  -1   1      100.16      118.33     14.80 o 
  -7  -1   1        0.84        1.74      4.68 o 
  -6  -1   1      366.75      338.11     23.80 o 
  -5  -1   1      945.11     1083.18     41.21 o 
  -4  -1   1      125.34      146.70     20.90 o 
  -3  -1   1      805.97      779.95     41.65 o 
  -2  -1   1      397.63      331.16     12.50 o 
  -1  -1   1      176.33      139.10      7.14 o 
   0  -1   1     6583.25     7571.05     47.61 o 
   1  -1   1     2140.91     2166.64     24.84 o 
   2  -1   1      152.80       94.32      5.95 o 
   3  -1   1     1787.35     1497.00    200.84 o 
   4  -1   1     1048.11     1049.98    144.45 o 
   5  -1   1     1625.55     1705.53    223.89 o 
   6  -1   1     1174.44     1107.96     73.90 o 
   7  -1   1      564.33      582.50     38.34 o 
   8  -1   1       76.12       74.98     13.69 o 
   9  -1   1       20.78       25.14     11.46 o 
  10  -1   1       30.02       32.88     12.94 o 
  11  -1   1        4.94        9.07     13.39 o 
 -10   0   1       57.23       63.97     15.92 o 
  -9   0   1       48.08       55.87      9.60 o 
  -8   0   1        3.35       -3.27      5.05 o 
  -7   0   1        6.05       10.20      4.99 o 
  -6   0   1       50.44       52.93      4.69 o 
  -5   0   1      600.04      584.94     25.39 o 
  -4   0   1      161.07      207.35     20.08 o 
  -3   0   1        4.70        5.54      2.26 o 
  -2   0   1      447.21      416.35     19.86 o 
  -1   0   1     2801.17     3354.25     30.35 o 
   0   0   1     7505.56     7127.13     54.15 o 
   1   0   1      417.30      501.05      7.74 o 
   2   0   1      426.66      630.62     10.71 o 
   3   0   1      813.96      995.22    127.05 o 
   4   0   1        2.69        2.09      1.84 o 
   5   0   1      844.45      880.25    114.25 o 
   6   0   1        0.54       -0.49      2.10 o 
   7   0   1      564.04      575.66     38.91 o 
   8   0   1       87.41       81.83      7.61 o 
   9   0   1       12.14       16.96      9.97 o 
  10   0   1        9.53       15.47     11.75 o 
  11   0   1        8.35       18.45     13.69 o 
 -10   1   1       49.36       61.89     16.51 o 
  -9   1   1      116.02      141.48     19.19 o 
  -8   1   1      598.50      608.04     30.42 o 
  -7   1   1        1.87        5.72      4.41 o 
  -6   1   1      469.61      477.82     24.70 o 
  -5   1   1      723.90      624.66     31.10 o 
  -4   1   1     1683.69     1713.78     84.71 o 
  -3   1   1      697.15      674.25     26.03 o 
  -2   1   1     9810.14     9607.70    306.61 o 
  -1   1   1      783.82      695.19     12.65 o 
   0   1   1     4809.27     5062.39     36.15 o 
   1   1   1       18.73       65.23      2.79 o 
   2   1   1      539.19      588.22     13.24 o 
   3   1   1      735.22      641.04     16.22 o 
   4   1   1     1785.51     1808.56     30.65 o 
   5   1   1      186.68      226.13     13.24 o 
   6   1   1       24.30       37.95      4.32 o 
   7   1   1      324.05      316.24     29.73 o 
   8   1   1      403.19      421.24     30.25 o 
   9   1   1        0.51       -0.68      5.52 o 
  10   1   1      335.23      375.04     27.08 o 
  11   1   1        6.40       10.12     13.24 o 
 -10   2   1        2.44       -6.40     11.90 o 
  -9   2   1      139.44      174.80     20.98 o 
  -8   2   1       97.10       97.59     15.77 o 
  -7   2   1       70.91       75.96      8.30 o 
  -6   2   1      353.82      391.70     22.02 o 
  -5   2   1       47.90       51.98      5.73 o 
  -4   2   1     5096.06     5383.96    211.85 o 
  -3   2   1     3972.75     3979.73    127.05 o 
  -2   2   1      105.05       96.12      4.75 o 
  -1   2   1    13713.18    13972.60    471.00 o 
   0   2   1     1214.45     1000.76     16.36 o 
   1   2   1    11436.07    11459.42    143.71 o 
   2   2   1      592.12      567.55     15.47 o 
   3   2   1      755.65      862.55     21.27 o 
   4   2   1       11.42        5.21      3.87 o 
   5   2   1     1083.12     1277.16     31.54 o 
   6   2   1      494.10      469.05     50.13 o 
   7   2   1      116.95      109.42     11.60 o 
   8   2   1      318.31      321.05     11.90 o 
   9   2   1      116.60      119.19     20.68 o 
  10   2   1       37.05       58.47     14.58 o 
 -10   3   1       22.62       20.98     13.69 o 
  -9   3   1       94.33      111.72     18.89 o 
  -8   3   1       14.56       10.26      9.82 o 
  -7   3   1       36.71       30.94     10.56 o 
  -6   3   1      390.66      417.41     27.52 o 
  -5   3   1      362.26      299.85      8.45 o 
  -4   3   1     2002.93     2249.58     66.92 o 
  -3   3   1     2550.03     2496.84     58.65 o 
  -2   3   1     1289.11     1305.71     16.45 o 
  -1   3   1      272.26      297.05      6.26 o 
   0   3   1      588.15      658.11     11.40 o 
   1   3   1     1245.74     1230.40     15.83 o 
   2   3   1        7.92        8.18      3.57 o 
   3   3   1     2022.23     2193.87     37.49 o 
   4   3   1     1277.61     1262.44     31.09 o 
   5   3   1       75.57      139.84     12.79 o 
   6   3   1     1470.08     1649.50    141.48 o 
   7   3   1      375.50      342.68     29.16 o 
   8   3   1      309.57      323.93     15.40 o 
   9   3   1       57.38       59.66     14.13 o 
  10   3   1        1.15       -9.07      9.82 o 
 -10   4   1       27.88       21.42     14.43 o 
  -9   4   1       14.53       16.07     12.20 o 
  -8   4   1      146.66      188.49     20.83 o 
  -7   4   1      216.62      228.80     20.08 o 
  -6   4   1      748.26      753.06     31.69 o 
  -5   4   1      467.52      490.21     11.03 o 
  -4   4   1       11.01        9.59      2.58 o 
  -3   4   1      201.55      160.22      8.38 o 
  -2   4   1     1441.92     1424.03     15.57 o 
  -1   4   1      104.47       75.12      4.05 o 
   0   4   1     3929.35     3940.36    129.29 o 
   1   4   1      167.90      203.11      6.61 o 
   2   4   1     4304.76     4439.84     51.77 o 
   3   4   1      341.48      420.42     18.60 o 
   4   4   1      691.40      715.27     25.74 o 
   5   4   1      829.81      860.91     30.20 o 
   6   4   1      157.49      161.30      9.70 o 
   7   4   1      658.64      721.22     32.13 o 
   8   4   1       46.13       51.03     13.39 o 
   9   4   1        1.14       -6.69      9.37 o 
  10   4   1       12.19       11.60     12.65 o 
 -10   5   1       56.05       57.57     17.55 o 
  -9   5   1       12.54        6.40     11.31 o 
  -8   5   1       21.89       38.23     12.79 o 
  -7   5   1        3.50       -0.60      7.59 o 
  -6   5   1        6.76        8.18      7.74 o 
  -5   5   1      274.96      281.32     17.18 o 
  -4   5   1       36.06       38.15      3.99 o 
  -3   5   1     1156.67     1204.15     31.48 o 
  -2   5   1      129.90      116.76      5.51 o 
  -1   5   1       69.76       72.50      4.46 o 
   0   5   1     3125.62     3183.07     91.44 o 
   1   5   1     1111.22     1178.41     16.87 o 
   2   5   1     2634.03     2632.60     24.93 o 
   3   5   1     1487.70     1650.16     27.13 o 
   4   5   1        1.14       -4.31      4.46 o 
   5   5   1      285.75      268.08     19.49 o 
   6   5   1        0.26        5.50      7.88 o 
   7   5   1      208.71      255.14     22.32 o 
   8   5   1       40.43       32.73     12.50 o 
   9   5   1        7.02       12.05     11.75 o 
  10   5   1       26.78       28.86     15.03 o 
  -9   6   1       93.96       75.42     18.30 o 
  -8   6   1       11.18       10.71     10.41 o 
  -7   6   1       11.18        5.80      9.82 o 
  -6   6   1      150.90      153.68     17.55 o 
  -5   6   1       30.52       29.20      6.31 o 
  -4   6   1      394.36      406.86     14.77 o 
  -3   6   1      157.81      158.79      8.05 o 
  -2   6   1     1235.27     1175.62     21.76 o 
  -1   6   1      382.05      388.33      9.84 o 
   0   6   1      319.32      294.07     14.28 o 
   1   6   1     1378.32     1312.39     19.46 o 
   2   6   1      176.72      178.13      8.16 o 
   3   6   1     2584.28     2554.25     72.38 o 
   4   6   1       16.98       16.22      7.88 o 
   5   6   1      354.30      331.60     22.91 o 
   6   6   1        1.30       -1.34      8.03 o 
   7   6   1       39.39       24.84     11.90 o 
   8   6   1      330.02      311.22     26.63 o 
   9   6   1        2.84        2.83     11.60 o 
  10   6   1       53.74       47.16     17.41 o 
  -9   7   1       67.13       60.10     18.30 o 
  -8   7   1       42.36       45.23     15.62 o 
  -7   7   1      144.11      145.64     20.08 o 
  -6   7   1       51.87       38.08     12.05 o 
  -5   7   1        0.43        3.00      5.04 o 
  -4   7   1     1235.54     1319.63     27.51 o 
  -3   7   1     1205.34     1165.10     18.70 o 
  -2   7   1      470.95      506.05     12.36 o 
  -1   7   1      944.99      979.99     31.58 o 
   0   7   1       13.60       13.47      4.57 o 
   1   7   1      797.49      864.85     17.27 o 
   2   7   1      169.43      171.20      8.73 o 
   3   7   1     1090.81      984.07     20.12 o 
   4   7   1      293.55      336.21     22.91 o 
   5   7   1      128.19      154.27     17.70 o 
   6   7   1      134.44       95.66     16.51 o 
   7   7   1        0.36        0.89     10.12 o 
   8   7   1      244.58      301.70     28.12 o 
   9   7   1       17.97       11.90     13.98 o 
  -8   8   1       74.27       73.79     18.00 o 
  -7   8   1        6.44        5.06     11.31 o 
  -6   8   1      193.06      221.81     22.17 o 
  -5   8   1      124.35      127.63     11.86 o 
  -4   8   1      740.70      799.00     37.34 o 
  -3   8   1      146.02      159.67     19.49 o 
  -2   8   1       14.83       15.15      6.04 o 
  -1   8   1       22.23       23.72      5.78 o 
   0   8   1     1124.41     1175.18     26.10 o 
   1   8   1      776.93      735.52     21.63 o 
   2   8   1      341.92      357.55     13.04 o 
   3   8   1        8.03        9.11      4.73 o 
   4   8   1     1481.42     1390.99     32.61 o 
   8   8   1       46.07       44.63     16.22 o 
  -7   9   1       70.21       53.41     16.36 o 
  -6   9   1       20.03       23.80     13.24 o 
  -5   9   1      111.47      124.88     12.61 o 
  -4   9   1       22.54       22.39      7.66 o 
  -3   9   1       42.64       56.53     13.39 o 
  -2   9   1        1.06        0.00      8.18 o 
  -1   9   1       86.95      118.78     10.65 o 
   0   9   1       19.10       33.24      7.04 o 
   1   9   1       44.89       41.60      7.92 o 
   2   9   1      271.54      306.34     16.82 o 
   3   9   1        0.53        0.51      4.46 o 
   4   9   1      105.29      105.69     11.94 o 
   5   9   1      189.33      200.64     15.45 o 
   6   9   1        0.14       -0.41      6.33 o 
   7   9   1      143.72      137.09     15.15 o 
  -6  10   1       16.14       20.98     13.39 o 
  -5  10   1        0.58       -1.19      9.07 o 
  -4  10   1      235.57      251.42     23.21 o 
  -3  10   1       97.19      105.33     17.70 o 
  -2  10   1      216.40      257.66     23.06 o 
  -1  10   1       65.22       59.21     14.73 o 
   0  10   1        6.08        1.80      5.56 o 
   1  10   1      448.08      429.73     19.54 o 
   2  10   1       80.92       78.10     10.95 o 
   3  10   1      341.08      337.32     15.24 o 
   4  10   1       44.33       45.25      9.78 o 
   5  10   1       64.28       61.35     11.01 o 
   6  10   1       53.20       46.69     10.90 o 
  -5  11   1        5.77       11.90     12.65 o 
  -4  11   1       95.52      103.84     19.34 o 
  -3  11   1       12.13       23.80     13.24 o 
  -2  11   1      138.30      140.73     20.83 o 
  -1  11   1       49.47       35.26     13.98 o 
   0  11   1       94.12      102.05     18.74 o 
   1  11   1      193.26      177.75     16.51 o 
   2  11   1        2.26       -2.37      8.33 o 
   3  11   1      181.06      165.43     15.82 o 
   4  11   1        9.73        9.62      7.51 o 
   5  11   1       31.68       24.24     11.46 o 
  -3  12   1       63.41       52.81     16.81 o 
  -2  12   1       16.50        6.99     12.50 o 
  -1  12   1      103.15       89.41     19.34 o 
   0  12   1        0.09        3.12     11.16 o 
   1  12   1       54.45       64.86     17.41 o 
   2  12   1       40.61       45.66     10.81 o 
   3  12   1       68.13       59.72     12.17 o 
  -2 -11   2      122.65      105.35     12.62 o 
  -1 -11   2       53.82       34.96     15.47 o 
   0 -11   2      130.94       76.47     19.04 o 
   1 -11   2       94.28       64.27     17.41 o 
   2 -11   2        0.12       -2.23     10.26 o 
   3 -11   2       36.82       37.04     15.03 o 
   4 -11   2        0.56       10.56     12.94 o 
  -4 -10   2      109.73      117.13     14.86 o 
  -3 -10   2      125.62      160.19     25.59 o 
  -2 -10   2       19.43       27.17      7.41 o 
  -1 -10   2      666.14      707.89     24.98 o 
   0 -10   2       11.10       18.30     12.50 o 
   2 -10   2       16.30       18.45     11.46 o 
   3 -10   2       23.59       22.32     12.79 o 
   4 -10   2      105.44       80.93     17.41 o 
   5 -10   2       48.91       37.04     14.13 o 
   6 -10   2       62.88       72.00     18.00 o 
  -6  -9   2      108.89       80.63     19.34 o 
  -5  -9   2      127.11      119.31     20.16 o 
  -4  -9   2       19.65       23.35      9.20 o 
  -3  -9   2      225.65      263.73     17.18 o 
  -2  -9   2      277.72      278.63     25.36 o 
  -1  -9   2       73.73       90.19     11.40 o 
   0  -9   2      307.19      343.77     28.30 o 
   1  -9   2       35.25       33.77     11.60 o 
   2  -9   2       53.32       64.86     14.73 o 
   3  -9   2        1.46        8.33      9.67 o 
   4  -9   2      203.81      212.74     22.02 o 
   5  -9   2        5.35       16.22     11.46 o 
   6  -9   2      191.70      217.05     23.06 o 
   7  -9   2       25.53       24.83      9.31 o 
  -7  -8   2       92.49       75.42     18.89 o 
  -6  -8   2        4.26       -4.17     10.26 o 
  -5  -8   2      394.93      386.64     20.30 o 
  -4  -8   2      186.38      182.82     14.61 o 
  -3  -8   2      797.67      853.08     27.45 o 
  -2  -8   2      456.54      453.07     24.10 o 
  -1  -8   2       11.34        6.12      5.88 o 
   0  -8   2      394.85      463.98     30.87 o 
   1  -8   2      164.88      144.45     17.11 o 
   3  -8   2        6.10       11.01      8.48 o 
   4  -8   2       23.83       28.56     11.01 o 
   5  -8   2      200.82      203.24     13.98 o 
   6  -8   2      128.64      116.75     12.51 o 
   7  -8   2      158.50      161.54     14.36 o 
   8  -8   2        9.84        9.82      8.40 o 
  -7  -7   2       85.11       53.70     16.96 o 
  -6  -7   2      136.40      142.22     20.53 o 
  -5  -7   2       80.16       59.95     14.43 o 
  -4  -7   2        1.72        2.02      6.10 o 
  -3  -7   2      207.19      192.73     13.12 o 
  -2  -7   2      202.23      229.92     18.22 o 
  -1  -7   2      153.94      143.82     13.76 o 
   0  -7   2      717.28      747.52     40.54 o 
   1  -7   2      549.70      591.10     24.98 o 
   2  -7   2      339.20      324.01     21.87 o 
   3  -7   2      552.73      572.20     22.02 o 
   4  -7   2       42.25       39.44      7.01 o 
   5  -7   2      885.77      878.62     24.50 o 
   6  -7   2      381.90      409.92     18.46 o 
   7  -7   2       99.92      104.80     11.61 o 
   8  -7   2        9.67        6.18      7.47 o 
   9  -7   2        2.79       -4.17     11.90 o 
  -8  -6   2       46.75       35.11     15.47 o 
  -7  -6   2       19.14       15.03     11.90 o 
  -6  -6   2      161.65      146.09     19.93 o 
  -5  -6   2       12.65       13.54      9.82 o 
  -4  -6   2       53.84       54.19      8.25 o 
  -3  -6   2       31.02       48.54      7.52 o 
  -2  -6   2      482.92      533.02     20.98 o 
  -1  -6   2     1931.89     1915.11     99.67 o 
   0  -6   2      524.25      565.23     19.93 o 
   1  -6   2     1178.28     1238.21     69.47 o 
   2  -6   2       65.06       58.44      3.99 o 
   3  -6   2      672.37      679.21     18.26 o 
   4  -6   2      138.57      142.24      9.83 o 
   5  -6   2      109.96      114.10      9.78 o 
   6  -6   2      186.20      195.64     18.67 o 
   7  -6   2       13.58       11.23      6.45 o 
   8  -6   2      169.66      217.23     14.80 o 
   9  -6   2        7.97       -4.31     10.86 o 
  10  -6   2       18.81       15.32     14.43 o 
  -9  -5   2        7.37       -0.30     12.79 o 
  -8  -5   2       20.46        8.48     11.46 o 
  -7  -5   2      119.52       87.33     16.81 o 
  -6  -5   2       80.19       56.38     13.98 o 
  -5  -5   2       13.28       26.93     10.56 o 
  -4  -5   2      122.93      142.45     10.40 o 
  -3  -5   2      352.89      351.93     14.29 o 
  -2  -5   2       17.58       22.56      5.19 o 
  -1  -5   2      540.43      552.99     16.04 o 
   0  -5   2     1864.37     2130.11    119.24 o 
   1  -5   2      468.31      517.32     61.44 o 
   2  -5   2     1161.91     1241.31     24.16 o 
   3  -5   2      375.08      353.90      9.50 o 
   4  -5   2      344.99      335.85     15.55 o 
   5  -5   2       25.23       23.35      5.53 o 
   6  -5   2      264.08      258.55     13.40 o 
   7  -5   2       41.06       34.37      7.35 o 
   8  -5   2      100.11      109.56     11.29 o 
   9  -5   2       27.80       21.87     12.94 o 
  10  -5   2        4.26        2.08     11.60 o 
  -9  -4   2        0.37       -0.45     11.31 o 
  -8  -4   2       62.04       61.44     16.07 o 
  -7  -4   2        1.57        7.74      9.97 o 
  -6  -4   2      339.02      321.63     24.25 o 
  -5  -4   2      869.47      906.73     35.41 o 
  -4  -4   2       38.20       34.42      5.99 o 
  -3  -4   2      775.39      758.12     18.79 o 
  -2  -4   2       70.76       78.09      6.93 o 
  -1  -4   2        2.24        4.56      3.15 o 
   0  -4   2      111.13       87.11      6.29 o 
   1  -4   2      305.83      274.27     22.76 o 
   2  -4   2     2109.64     2236.55    196.45 o 
   3  -4   2        1.69        4.91      4.31 o 
   4  -4   2     2744.90     2668.43     48.20 o 
   5  -4   2      227.47      187.15     14.43 o 
   6  -4   2      336.30      343.21     14.44 o 
   7  -4   2      410.33      414.80     16.80 o 
   8  -4   2       65.04       60.24      8.79 o 
   9  -4   2      252.71      257.22     24.25 o 
  10  -4   2        0.21       -4.31      9.97 o 
  11  -4   2        8.55        8.03     13.24 o 
  -9  -3   2       87.74       59.06     16.66 o 
  -8  -3   2       11.76       15.32     11.60 o 
  -7  -3   2      688.85      768.68     35.85 o 
  -6  -3   2      514.78      544.19     28.71 o 
  -5  -3   2     1937.04     1978.30     48.94 o 
  -4  -3   2      791.22      859.72     30.35 o 
  -3  -3   2      522.58      585.81     10.60 o 
  -2  -3   2     1619.31     1670.11     23.66 o 
  -1  -3   2       67.10       49.29      4.79 o 
   0  -3   2     1065.14      965.99     59.21 o 
   1  -3   2       81.60       84.05      8.03 o 
   2  -3   2      236.69      289.23     32.06 o 
   3  -3   2      415.99      317.92     15.17 o 
   4  -3   2       26.66       16.22      5.36 o 
   5  -3   2     2348.74     2293.39     43.74 o 
   6  -3   2      569.28      576.77     23.65 o 
   7  -3   2      523.63      520.87     17.76 o 
   8  -3   2      203.52      200.46     12.50 o 
   9  -3   2       60.22       74.23     14.88 o 
  10  -3   2       87.67      121.25     19.79 o 
  11  -3   2        0.37       11.16     13.69 o 
 -10  -2   2        6.12       -5.95     12.20 o 
  -9  -2   2      186.10      213.48     23.06 o 
  -8  -2   2       39.98       34.51     12.65 o 
  -7  -2   2      172.60      179.63     12.24 o 
  -6  -2   2      592.35      584.31     18.30 o 
  -5  -2   2       96.16      101.05      9.37 o 
  -4  -2   2      559.49      563.05     20.08 o 
  -3  -2   2       86.39      110.95      5.06 o 
  -2  -2   2      244.82      189.30      5.60 o 
  -1  -2   2      601.23      783.58     32.13 o 
   0  -2   2     2260.50     2330.90    129.43 o 
   1  -2   2     2648.78     2647.14    244.87 o 
   2  -2   2      324.34      263.74     22.09 o 
   3  -2   2       37.19       39.13      5.80 o 
   4  -2   2      131.11      113.36      9.37 o 
   5  -2   2     1226.74     1174.22     29.60 o 
   6  -2   2     1626.90     1597.16     36.75 o 
   7  -2   2      167.37      161.29     10.46 o 
   8  -2   2      191.28      211.24     12.40 o 
   9  -2   2       70.31       52.66     13.39 o 
  10  -2   2      128.43      135.68     19.93 o 
  11  -2   2       68.20       66.05     17.85 o 
 -10  -1   2       26.86       38.23     14.28 o 
  -9  -1   2       71.81       67.36     10.89 o 
  -8  -1   2      247.02      249.19     16.44 o 
  -7  -1   2       61.54       61.55      8.57 o 
  -6  -1   2      706.48      730.56     20.12 o 
  -5  -1   2      300.94      284.61     11.97 o 
  -4  -1   2     1562.25     1520.21     65.38 o 
  -3  -1   2      724.00      754.29     34.44 o 
  -2  -1   2        3.04        1.86      1.39 o 
  -1  -1   2      889.81      865.97     19.64 o 
   0  -1   2      125.99       86.66      4.02 o 
   1  -1   2      772.72      725.12     53.04 o 
   2  -1   2      266.22      267.29     13.17 o 
   3  -1   2      375.88      394.23     14.28 o 
   4  -1   2      519.93      447.05     24.37 o 
   5  -1   2        4.98        5.99      3.94 o 
   6  -1   2     1461.85     1603.55    202.99 o 
   7  -1   2      162.06      120.65     11.90 o 
   8  -1   2      366.61      351.13     15.22 o 
   9  -1   2        8.99        3.72      9.07 o 
  10  -1   2      275.78      288.46     25.44 o 
  11  -1   2       47.18       64.27     17.70 o 
 -10   0   2       44.59       49.24     15.77 o 
  -9   0   2       20.66       17.57      8.15 o 
  -8   0   2       54.81       62.28      9.41 o 
  -7   0   2      140.95      159.93     14.73 o 
  -6   0   2      464.28      484.57     16.57 o 
  -5   0   2     1640.94     1622.78     48.50 o 
  -4   0   2      106.11       96.89      6.98 o 
  -3   0   2     3201.29     3425.41    100.49 o 
  -2   0   2       77.07       94.55      5.29 o 
  -1   0   2      471.18      651.18     10.81 o 
   0   0   2      904.86     1134.94     18.00 o 
   1   0   2      821.07      913.58     13.98 o 
   2   0   2     6209.57     6105.41    665.14 o 
   3   0   2      280.74      265.69     14.13 o 
   4   0   2       84.58       78.18      6.77 o 
   5   0   2       88.68       90.21     10.19 o 
   6   0   2        4.61        6.18      3.35 o 
   7   0   2      481.33      431.79     41.65 o 
   8   0   2        8.84       11.83      5.21 o 
   9   0   2       28.26       15.47      9.67 o 
  10   0   2       32.82       30.94     12.20 o 
  11   0   2       43.81       58.61     16.22 o 
 -10   1   2       34.60       25.59     14.28 o 
  -9   1   2        0.78        3.57      9.97 o 
  -8   1   2        4.76       -0.76      5.52 o 
  -7   1   2       10.16        8.45      5.52 o 
  -6   1   2        2.22        1.69      3.66 o 
  -5   1   2     1281.25     1277.28     61.07 o 
  -4   1   2     1185.89     1180.65     59.51 o 
  -3   1   2     5769.53     5943.28    143.41 o 
  -2   1   2       81.03       50.81      4.25 o 
  -1   1   2       99.90       66.25      4.15 o 
   0   1   2       31.17       16.53      5.06 o 
   1   1   2      520.36      391.85     10.41 o 
   2   1   2    14303.77    15038.26     76.32 o 
   3   1   2      589.53      569.26     10.31 o 
   4   1   2      101.39       85.84      7.44 o 
   5   1   2      487.15      436.38     55.49 o 
   6   1   2      266.68      329.84     37.64 o 
   7   1   2      606.27      695.18     92.68 o 
   8   1   2       93.54       85.19      6.91 o 
   9   1   2       32.70       26.97      6.57 o 
  10   1   2       32.11       43.89     13.24 o 
  11   1   2       10.17        6.25     11.90 o 
 -10   2   2        0.07       -0.89     11.46 o 
  -9   2   2       92.85      126.01     19.34 o 
  -8   2   2       11.77        5.80      9.82 o 
  -7   2   2      683.94      750.04     28.56 o 
  -6   2   2       38.44       38.68      6.29 o 
  -5   2   2      632.92      652.25     26.11 o 
  -4   2   2     1206.90     1226.06     32.88 o 
  -3   2   2      301.90      249.14      9.27 o 
  -2   2   2     8557.43     8223.10    295.15 o 
  -1   2   2     5672.39     6061.57     35.58 o 
   0   2   2     2218.63     1870.32    170.26 o 
   1   2   2       58.77       44.63      5.06 o 
   2   2   2        9.51        8.93      2.98 o 
   3   2   2      210.49      193.17      7.31 o 
   4   2   2      380.73      387.69     15.62 o 
   5   2   2      226.17      318.66     15.77 o 
   6   2   2      102.96      114.70     11.46 o 
   7   2   2      128.01      153.23     14.13 o 
   8   2   2      471.41      450.41     24.98 o 
   9   2   2        0.30        1.45      4.04 o 
  10   2   2      107.03      137.76     18.45 o 
  11   2   2       22.14       17.11     11.60 o 
 -10   3   2        0.31        7.14     12.65 o 
  -9   3   2       73.74       80.78     17.41 o 
  -8   3   2       25.79       21.27     11.31 o 
  -7   3   2        9.99       16.51      9.37 o 
  -6   3   2      635.71      651.63     30.05 o 
  -5   3   2        2.41       -0.27      3.50 o 
  -4   3   2     1497.57     1482.49     34.29 o 
  -3   3   2     2574.20     2390.55     27.48 o 
  -2   3   2     1906.18     1893.67     22.49 o 
  -1   3   2    12620.35    13007.22    322.16 o 
   0   3   2     1600.13     1602.73     84.60 o 
   1   3   2     3938.87     4036.50     43.29 o 
   2   3   2      433.02      332.75      9.62 o 
   3   3   2     3139.78     2942.93     29.88 o 
   4   3   2      459.78      489.15     19.19 o 
   5   3   2        1.81        1.19      4.31 o 
   6   3   2      513.54      438.12     21.42 o 
   7   3   2      100.30      121.54     13.98 o 
   8   3   2      752.60      874.87     84.28 o 
   9   3   2      159.14      167.93     18.89 o 
  10   3   2       32.37       36.30     13.54 o 
 -10   4   2        7.45        6.84     13.09 o 
  -9   4   2       59.52       61.59     16.66 o 
  -8   4   2       40.78       38.68     13.39 o 
  -7   4   2        6.62        3.42      8.33 o 
  -6   4   2      168.64      175.16     10.54 o 
  -5   4   2      208.01      210.29     10.51 o 
  -4   4   2      122.02      101.92      5.51 o 
  -3   4   2        7.66       13.60      2.68 o 
  -2   4   2      186.51      212.77      7.02 o 
  -1   4   2      227.32      224.89      6.64 o 
   0   4   2      423.58      440.22     19.28 o 
   1   4   2     1101.71     1038.17     17.46 o 
   2   4   2     1104.44     1264.13     28.56 o 
   3   4   2      573.52      541.82     14.46 o 
   4   4   2     2263.92     2447.37     45.52 o 
   5   4   2      192.50      214.08     15.77 o 
   6   4   2      397.54      417.74     22.61 o 
   7   4   2      548.01      587.48     28.41 o 
   8   4   2        1.06        3.12      8.93 o 
   9   4   2       14.04       15.03     10.86 o 
  10   4   2        2.00       11.31     12.20 o 
  -9   5   2        0.07        6.55     11.16 o 
  -8   5   2       19.45       12.35     10.26 o 
  -7   5   2       37.82       22.91     11.16 o 
  -6   5   2      193.67      196.22     19.04 o 
  -5   5   2      227.32      210.12     15.47 o 
  -4   5   2      219.26      215.61      7.99 o 
  -3   5   2      741.89      681.59     12.87 o 
  -2   5   2       36.06       51.05      4.26 o 
  -1   5   2      108.05      142.62      6.06 o 
   0   5   2      754.47      717.01     20.98 o 
   1   5   2      828.45      862.92     26.85 o 
   2   5   2     8247.58     8860.98     47.98 o 
   3   5   2      680.87      649.91     17.20 o 
   4   5   2     2394.67     2214.77     32.98 o 
   5   5   2     1007.48     1087.78     35.11 o 
   6   5   2        2.97        0.89      6.99 o 
   7   5   2      275.29      264.06     21.72 o 
   8   5   2      132.17      167.96     20.08 o 
   9   5   2       74.46       82.86     17.26 o 
  10   5   2        0.55        4.02     12.20 o 
  -9   6   2       37.79       43.29     16.22 o 
  -8   6   2        1.11       -4.61     10.26 o 
  -7   6   2      120.79      144.45     19.49 o 
  -6   6   2       99.10       99.08     15.92 o 
  -5   6   2       20.78       16.81      8.63 o 
  -4   6   2      179.60      193.00      8.24 o 
  -3   6   2       66.37       71.06      5.53 o 
  -2   6   2      594.01      610.07     14.90 o 
  -1   6   2        0.60        0.04      2.21 o 
   0   6   2      831.06      776.43     38.99 o 
   1   6   2       29.14       23.23      4.68 o 
   2   6   2      707.61      741.06     15.37 o 
   3   6   2     1090.59     1107.93     23.77 o 
   4   6   2       14.88       19.71      5.42 o 
   5   6   2      380.79      372.57     13.19 o 
   6   6   2      214.65      211.70     19.64 o 
   7   6   2      163.96      145.35     18.89 o 
   8   6   2       10.42       20.98     12.50 o 
   9   6   2       18.64       20.68     13.54 o 
  10   6   2       79.74       53.56     17.85 o 
  -9   7   2       22.07       22.02     16.07 o 
  -8   7   2        2.93       -4.17     11.60 o 
  -7   7   2      131.55      133.15     19.49 o 
  -6   7   2        6.61        7.44      9.67 o 
  -5   7   2        0.31        0.30      8.03 o 
  -4   7   2      442.59      482.51     31.02 o 
  -3   7   2      128.57      120.59      7.54 o 
  -2   7   2     1134.23     1176.84     29.08 o 
  -1   7   2      216.09      228.09      8.80 o 
   0   7   2        6.26        9.31      3.19 o 
   1   7   2     1378.79     1326.98     26.11 o 
   2   7   2        6.87       11.24      4.57 o 
   3   7   2      430.01      423.08     20.79 o 
   4   7   2       42.73       38.17      7.10 o 
   5   7   2       71.88       75.95      9.62 o 
   6   7   2        2.43        9.22      5.87 o 
   7   7   2      130.08      120.80     18.60 o 
   8   7   2      234.22      224.49     24.70 o 
   9   7   2       13.40       13.69     14.58 o 
  -8   8   2       32.47       38.38     15.92 o 
  -7   8   2       32.41       22.32     13.69 o 
  -6   8   2       73.03       88.22     16.96 o 
  -5   8   2       65.10       64.12     13.98 o 
  -4   8   2      199.16      208.59     13.25 o 
  -3   8   2       44.75       49.18      8.33 o 
  -2   8   2      405.53      458.17     13.17 o 
  -1   8   2      305.89      319.40     13.11 o 
   0   8   2       94.83       88.64      8.98 o 
   1   8   2      330.38      336.68     15.14 o 
   2   8   2       29.75       22.96      6.29 o 
   3   8   2      866.06      797.16     19.30 o 
   4   8   2      135.12      123.28     11.62 o 
   5   8   2       26.09       18.82      7.05 o 
   6   8   2      173.64      166.95     14.02 o 
   7   8   2       54.14       60.37     10.55 o 
   8   8   2      184.58      188.84     16.20 o 
   9   8   2       35.54       41.60     10.76 o 
  -7   9   2        9.08       10.56     13.24 o 
  -6   9   2       58.36       54.75     15.92 o 
  -5   9   2       74.52       57.72     15.03 o 
  -4   9   2      150.05      136.41     12.50 o 
  -3   9   2        8.72       11.60      6.59 o 
  -2   9   2      147.50      130.02     17.26 o 
  -1   9   2       37.81       45.80      7.81 o 
   0   9   2       57.55       60.70      8.58 o 
   1   9   2      155.13      145.59     11.61 o 
   2   9   2      752.68      770.61     24.06 o 
   3   9   2       22.36       24.62      6.18 o 
   4   9   2     1684.17     1649.92     75.95 o 
   5   9   2       76.98       75.57     10.89 o 
   6   9   2      113.29      115.61     13.30 o 
   7   9   2      207.14      219.63     17.09 o 
   8   9   2        0.04       -4.23      6.24 o 
  -6  10   2        0.23       11.60     13.39 o 
  -5  10   2       39.18       39.13     14.28 o 
  -4  10   2      119.08      120.80     18.00 o 
  -3  10   2       99.50      104.73     17.11 o 
  -2  10   2      176.05      193.10     20.38 o 
  -1  10   2       10.47       15.92     10.41 o 
   0  10   2       87.35       96.54     11.01 o 
   1  10   2      335.88      303.69     16.77 o 
   2  10   2       14.50       19.29      9.89 o 
   3  10   2      521.98      454.43     21.04 o 
   4  10   2       17.38       20.46      8.02 o 
   5  10   2      431.80      402.62     21.19 o 
   6  10   2       35.23       24.90      9.15 o 
   7  10   2       61.11       41.89     10.99 o 
  -4  11   2       41.56       45.08     15.03 o 
  -3  11   2        0.73        3.42     10.26 o 
  -2  11   2      128.27      127.20     19.79 o 
  -1  11   2        7.13        8.93     10.86 o 
   0  11   2      282.79      267.03     16.76 o 
   1  11   2      178.62      170.47     14.51 o 
   2  11   2        0.47        0.84      6.40 o 
   3  11   2      165.94      174.67     15.82 o 
   4  11   2       13.33       10.56      9.97 o 
   5  11   2       97.53       72.67     12.36 o 
  -3  12   2       42.31       19.04     13.69 o 
  -2  12   2       88.20       79.74     18.45 o 
  -1  12   2      142.28       89.26     19.04 o 
   0  12   2       17.72       14.58     12.94 o 
   1  12   2       81.95       73.49     12.09 o 
   2  12   2       18.32        8.83      8.09 o 
   3  12   2       53.72       45.34     11.31 o 
   0 -11   3       46.85       49.09     17.70 o 
   1 -11   3       95.27       63.23     18.15 o 
   2 -11   3       26.31       16.81     12.94 o 
   3 -11   3       49.87       48.35     16.22 o 
  -3 -10   3        3.17       15.86     10.14 o 
  -2 -10   3      102.16       93.12     13.41 o 
  -1 -10   3      147.09      133.44     21.42 o 
   0 -10   3        8.48       20.38     13.09 o 
   1 -10   3      195.83      205.15     23.95 o 
   2 -10   3       38.02       10.41     11.90 o 
   3 -10   3       11.17       11.31     12.05 o 
   4 -10   3       23.67       30.20     13.39 o 
   5 -10   3       20.25       18.89     13.54 o 
   6 -10   3       72.52       62.48     17.55 o 
  -5  -9   3       45.85       24.11     10.41 o 
  -4  -9   3       88.43      103.35     13.67 o 
  -3  -9   3      178.52      150.94     15.03 o 
  -2  -9   3       97.95      112.99     21.27 o 
  -1  -9   3      346.16      368.16     24.92 o 
   0  -9   3        6.96        8.33     10.26 o 
   1  -9   3       85.72      102.05     18.00 o 
   2  -9   3       73.78       65.31     14.88 o 
   3  -9   3      277.71      250.97     23.65 o 
   4  -9   3       37.13       32.43     12.94 o 
   5  -9   3       57.67       33.03     12.94 o 
   6  -9   3        6.36       13.09     11.31 o 
   7  -9   3        8.04       11.31     11.46 o 
  -6  -8   3       49.68       54.15     16.81 o 
  -5  -8   3      165.12      201.08     18.67 o 
  -4  -8   3       42.33       38.23      9.83 o 
  -3  -8   3      489.43      485.76     33.32 o 
  -2  -8   3      155.50      180.15     14.10 o 
  -1  -8   3       99.01      105.84     11.57 o 
   0  -8   3      287.93      273.32     15.20 o 
   1  -8   3       13.78       14.43      9.67 o 
   2  -8   3      542.98      561.15     30.94 o 
   3  -8   3       90.59       70.66     14.43 o 
   4  -8   3      349.43      369.98     26.33 o 
   5  -8   3       75.60       74.83     15.47 o 
   6  -8   3       26.14       19.91      8.08 o 
   7  -8   3       30.13       44.91     10.41 o 
   8  -8   3        5.44        1.07      9.45 o 
  -7  -7   3       72.36       65.76     17.55 o 
  -6  -7   3       22.79       11.75     11.60 o 
  -5  -7   3      182.56      182.31     19.34 o 
  -4  -7   3      129.69      133.64     12.97 o 
  -3  -7   3       22.18       28.89      7.98 o 
  -2  -7   3        3.86       10.99      6.04 o 
  -1  -7   3        3.84        5.12      4.97 o 
   0  -7   3      351.28      371.03     26.41 o 
   1  -7   3        0.86        2.80      4.67 o 
   2  -7   3      309.05      285.04     21.57 o 
   3  -7   3      128.15      136.27     15.62 o 
   4  -7   3        0.84        6.67      4.86 o 
   5  -7   3     1095.22     1167.26     28.54 o 
   6  -7   3      329.23      329.41     16.96 o 
   7  -7   3       57.41       56.46     10.26 o 
   8  -7   3       24.18       25.91      8.89 o 
   9  -7   3        5.59        7.29     13.39 o 
  -7  -6   3       19.03        9.67     12.35 o 
  -6  -6   3      204.47      198.75     22.17 o 
  -5  -6   3        0.38       -2.97      5.65 o 
  -4  -6   3       19.39       34.23      7.73 o 
  -3  -6   3      564.56      521.46     19.31 o 
  -2  -6   3       13.48       16.61      5.88 o 
  -1  -6   3      499.97      530.03     33.99 o 
   0  -6   3      443.38      496.79     47.53 o 
   1  -6   3     1223.21     1192.81     94.47 o 
   2  -6   3        3.15        3.90      3.87 o 
   3  -6   3      906.73      851.69     32.88 o 
   4  -6   3       78.15       71.85      8.21 o 
   5  -6   3      135.73      135.01     10.63 o 
   6  -6   3      215.48      218.46     13.40 o 
   7  -6   3       22.09       31.54      7.92 o 
   8  -6   3       94.33       97.99     18.60 o 
   9  -6   3        6.96        9.29      7.31 o 
  10  -6   3       58.09       55.04     17.41 o 
  -8  -5   3       53.72       45.97     16.81 o 
  -7  -5   3        1.97       -7.88      9.37 o 
  -6  -5   3      129.67      124.22     18.74 o 
  -5  -5   3       98.45       66.80     13.98 o 
  -4  -5   3      200.55      207.70     15.92 o 
  -3  -5   3      224.75      243.86     17.11 o 
  -2  -5   3      326.31      353.83     20.60 o 
  -1  -5   3      987.15     1065.24     54.37 o 
   0  -5   3      199.39      223.16     10.88 o 
   1  -5   3     1195.12     1273.27     99.67 o 
   2  -5   3     1942.76     2205.80    236.39 o 
   3  -5   3      138.54      138.80     13.39 o 
   4  -5   3      151.08      129.72     13.54 o 
   5  -5   3       17.52       12.20      6.69 o 
   6  -5   3      312.21      321.04     15.04 o 
   7  -5   3        4.15        7.87      5.57 o 
   8  -5   3      106.91      103.46     12.65 o 
   9  -5   3       34.95       38.48      8.89 o 
  10  -5   3       30.87       18.45     13.98 o 
  -9  -4   3       20.92       18.60     14.73 o 
  -8  -4   3       11.30       27.37     14.13 o 
  -7  -4   3        0.67        3.72     10.12 o 
  -6  -4   3        3.53        6.55      9.07 o 
  -5  -4   3     1395.84     1376.99     45.37 o 
  -4  -4   3      137.36      110.45      9.08 o 
  -3  -4   3     1275.55     1330.77     57.42 o 
  -2  -4   3      590.94      593.49     16.71 o 
  -1  -4   3      247.96      172.63      9.36 o 
   0  -4   3     6096.13     6442.04    447.71 o 
   1  -4   3      371.02      435.84     45.67 o 
   2  -4   3     3433.44     3563.74    296.86 o 
   3  -4   3      141.37      161.36     15.99 o 
   4  -4   3      453.53      421.01     20.68 o 
   5  -4   3      270.58      283.70     18.15 o 
   6  -4   3       85.11       81.08     11.90 o 
   7  -4   3       82.11       87.03     12.94 o 
   8  -4   3       25.62       31.50      7.64 o 
   9  -4   3       84.39       99.47     11.56 o 
  10  -4   3        0.48       -2.38     10.71 o 
  11  -4   3        0.30       -0.15     12.20 o 
  -9  -3   3        1.09        4.17     11.75 o 
  -7  -3   3       38.98       31.09     12.20 o 
  -6  -3   3      226.36      227.17     20.83 o 
  -5  -3   3      602.21      675.55     30.79 o 
  -4  -3   3      148.04      141.05      9.18 o 
  -3  -3   3      886.40      876.65     19.19 o 
  -2  -3   3       88.15       77.11      6.50 o 
  -1  -3   3        6.63       12.74      3.42 o 
   0  -3   3       75.36       83.23      5.94 o 
   1  -3   3        1.42       -0.37      1.94 o 
   2  -3   3      323.42      294.40     32.58 o 
   3  -3   3       12.02        8.78      4.61 o 
   4  -3   3     1123.83     1098.50     30.79 o 
   5  -3   3      757.34      667.82     25.44 o 
   6  -3   3      148.91      166.02     14.43 o 
   7  -3   3      222.18      211.40     16.81 o 
   8  -3   3        0.30        1.43      4.84 o 
   9  -3   3       17.86       15.60      6.47 o 
  10  -3   3        8.67       14.28     11.60 o 
  11  -3   3        5.30        9.52     13.09 o 
  -9  -2   3      179.53      163.79     22.61 o 
  -8  -2   3        0.90        1.79      9.82 o 
  -6  -2   3        1.92        0.21      5.73 o 
  -5  -2   3      403.17      451.26     15.61 o 
  -4  -2   3     1318.76     1300.86     23.23 o 
  -3  -2   3        5.70        9.75      2.62 o 
  -2  -2   3       98.14       84.54      4.69 o 
  -1  -2   3       88.05      193.35     19.12 o 
   0  -2   3      289.97      179.56     10.56 o 
   1  -2   3     2629.61     2533.45    204.48 o 
   2  -2   3      742.69      817.40     87.48 o 
   3  -2   3     3289.17     2848.14     43.74 o 
   4  -2   3      638.97      595.51     21.57 o 
   5  -2   3     4341.06     4071.16     58.47 o 
   6  -2   3     1449.33     1405.40     36.60 o 
   7  -2   3      250.55      279.09     18.15 o 
   8  -2   3      359.62      349.30     21.12 o 
   9  -2   3        5.97        5.59      5.47 o 
  10  -2   3      268.66      293.52     25.89 o 
  11  -2   3        2.71        7.44     11.75 o 
  -9  -1   3       51.32       36.60     14.28 o 
  -8  -1   3      194.48      204.05     15.09 o 
  -7  -1   3       10.76       13.29      6.46 o 
  -6  -1   3      447.49      435.83     16.82 o 
  -5  -1   3        2.17        0.33      3.92 o 
  -4  -1   3      444.55      439.37     14.17 o 
  -3  -1   3      686.12      736.77     11.57 o 
  -2  -1   3      205.12      202.54      6.05 o 
  -1  -1   3      983.50      928.75     23.58 o 
   0  -1   3      139.32      106.66     15.77 o 
   1  -1   3     2197.26     2448.72    159.18 o 
   2  -1   3     3617.69     3571.33    263.24 o 
   3  -1   3       57.29      101.66      8.78 o 
   4  -1   3     2093.61     2414.08    274.70 o 
   5  -1   3       20.45       16.26      2.81 o 
   6  -1   3      708.45      740.40     63.60 o 
   7  -1   3       49.49       44.63      9.22 o 
   8  -1   3      328.84      296.79     19.49 o 
   9  -1   3       17.60       30.66      7.57 o 
  10  -1   3      490.35      510.12     31.98 o 
  11  -1   3      123.50      147.43     21.42 o 
  -9   0   3        7.52        8.97      8.19 o 
  -8   0   3       58.94       75.78     10.67 o 
  -7   0   3       11.19       12.26      9.15 o 
  -6   0   3       84.78       99.85     15.10 o 
  -5   0   3      309.77      327.30     13.55 o 
  -4   0   3      466.43      436.04     14.08 o 
  -3   0   3     2857.48     2880.43     31.95 o 
  -2   0   3     1591.04     1435.07     20.51 o 
  -1   0   3     1765.06     1547.36     97.37 o 
   0   0   3     2156.29     1783.63    118.49 o 
   1   0   3     4082.95     3348.61    222.85 o 
   2   0   3    72742.86    69014.79   5769.33 o 
   3   0   3      156.01       98.85     13.76 o 
   4   0   3     2118.52     1966.06    210.51 o 
   5   0   3      105.68       94.33     17.11 o 
   6   0   3      423.13      387.66     29.92 o 
   7   0   3     1007.43     1107.65     68.99 o 
   8   0   3      371.09      383.22     21.57 o 
   9   0   3      112.93       99.97     13.98 o 
  10   0   3       17.24       16.81     11.75 o 
  11   0   3       66.77       86.58     17.85 o 
 -10   1   3       45.22       54.45     17.85 o 
  -9   1   3        8.63       13.84     12.65 o 
  -8   1   3       61.37       62.62     10.14 o 
  -7   1   3      261.79      280.14     15.41 o 
  -6   1   3       64.70       52.33      7.66 o 
  -5   1   3      644.94      613.47     21.87 o 
  -4   1   3       66.30       66.45      6.57 o 
  -3   1   3     2668.65     2630.33     30.72 o 
  -2   1   3        3.82        1.82      2.37 o 
  -1   1   3     2224.77     2088.43     75.13 o 
   0   1   3      349.47      283.25     11.46 o 
   1   1   3    11886.82    11349.15    863.52 o 
   2   1   3     7946.29     8682.13    847.60 o 
   3   1   3      148.58      185.56     20.23 o 
   4   1   3      821.21      757.09     81.52 o 
   5   1   3      364.18      417.47     32.60 o 
   6   1   3      344.05      389.85     23.02 o 
   7   1   3     1128.57     1199.31    131.44 o 
   8   1   3        0.05       -1.26      3.51 o 
   9   1   3      189.98      195.33     17.11 o 
  10   1   3       62.94       41.95     13.69 o 
  11   1   3       21.28       22.76     13.54 o 
 -10   2   3       19.11       18.89     15.47 o 
  -9   2   3       74.31       95.36     18.60 o 
  -8   2   3       44.14       42.05     10.86 o 
  -7   2   3      646.96      726.15     35.63 o 
  -6   2   3      106.56      112.95      9.93 o 
  -5   2   3      499.48      497.41     16.35 o 
  -4   2   3      209.88      207.64     11.01 o 
  -3   2   3       56.48       64.76      6.03 o 
  -2   2   3     1702.62     1623.15     22.49 o 
  -1   2   3      198.94      234.22      8.31 o 
   0   2   3     2285.98     2054.56    185.21 o 
   1   2   3      991.72     1254.40     23.51 o 
   2   2   3      312.61      449.57     14.58 o 
   3   2   3     1699.35     1775.98     29.75 o 
   4   2   3      139.15      119.06      6.63 o 
   5   2   3      973.94     1062.11     18.93 o 
   6   2   3      205.40      249.30     10.62 o 
   7   2   3      595.76      560.08     49.09 o 
   8   2   3      381.93      433.89     58.02 o 
   9   2   3       44.45       54.95      8.30 o 
  10   2   3       35.67       19.46      9.74 o 
  11   2   3        1.47        0.74     10.56 o 
  -9   3   3      142.26      160.07     22.76 o 
  -8   3   3       16.56       17.85     12.20 o 
  -7   3   3      275.03      306.32     20.38 o 
  -6   3   3       43.34       61.15      7.90 o 
  -5   3   3      140.80      127.63      9.47 o 
  -4   3   3      720.94      685.92     17.76 o 
  -3   3   3      998.41     1081.02     20.48 o 
  -2   3   3     3452.57     3591.99     38.01 o 
  -1   3   3      250.93      296.87      9.66 o 
   0   3   3       15.51       20.65      4.46 o 
   1   3   3       25.07       21.42      4.61 o 
   2   3   3      957.13      955.38     23.21 o 
   3   3   3       55.75       75.72      8.03 o 
   4   3   3        0.96        5.34      2.79 o 
   5   3   3      221.03      315.48     11.83 o 
   6   3   3      402.62      494.74     15.57 o 
   7   3   3        0.28       -6.69      4.46 o 
   8   3   3      813.69      860.91     33.18 o 
   9   3   3        2.06        8.46      5.82 o 
  10   3   3      106.29      107.75     21.35 o 
  -9   4   3       23.81       31.39     15.17 o 
  -8   4   3      126.95      137.16     20.08 o 
  -7   4   3        0.56       -1.64      8.63 o 
  -6   4   3      104.41      123.93     10.11 o 
  -5   4   3      545.29      510.81     16.90 o 
  -4   4   3      377.32      373.79     13.47 o 
  -3   4   3     1012.30      873.49     18.89 o 
  -2   4   3     2676.05     2985.74    107.15 o 
  -1   4   3      118.13       91.46      4.86 o 
   0   4   3       10.51       11.80      2.52 o 
   1   4   3      753.63      787.28     22.32 o 
   2   4   3     1743.03     1813.92     34.81 o 
   3   4   3     2077.43     2081.70     39.13 o 
   4   4   3     1114.16     1044.04     31.09 o 
   5   4   3      449.29      384.26     15.17 o 
   6   4   3      470.09      487.00     16.62 o 
   7   4   3      264.37      242.79     16.89 o 
   8   4   3      260.79      299.17     22.46 o 
   9   4   3      579.26      623.33     32.43 o 
  10   4   3      150.68      145.82     10.76 o 
  -9   5   3        1.75        6.10     12.94 o 
  -8   5   3       47.18       78.55     17.26 o 
  -7   5   3       98.76      124.07     18.30 o 
  -6   5   3        0.56       -5.21      7.44 o 
  -5   5   3      772.68      790.56     21.00 o 
  -4   5   3      175.11      164.63      9.78 o 
  -3   5   3     1406.85     1321.23     23.98 o 
  -2   5   3     2076.32     2181.18     67.81 o 
  -1   5   3      566.65      535.26     14.97 o 
   0   5   3      911.69      852.55     57.02 o 
   1   5   3      526.27      579.75     21.27 o 
   2   5   3     5603.00     5917.80     68.43 o 
   3   5   3        2.43        1.93      4.02 o 
   4   5   3     2405.37     2711.79     36.08 o 
   5   5   3       47.92       24.21      5.62 o 
   6   5   3       30.76       20.58      5.78 o 
   7   5   3      237.71      288.21     25.14 o 
   8   5   3        9.53        3.33      5.42 o 
   9   5   3      219.31      209.58     14.97 o 
  10   5   3       21.42       25.07      8.73 o 
  11   5   3       29.21       36.45     10.09 o 
  -9   6   3        5.27        7.44     13.69 o 
  -8   6   3       49.25       66.80     17.41 o 
  -7   6   3      198.23      181.64     21.57 o 
  -6   6   3        0.13        1.93      8.63 o 
  -5   6   3       52.74       77.06     14.13 o 
  -4   6   3      160.50      169.23     10.06 o 
  -3   6   3      111.48      131.64      7.14 o 
  -2   6   3     1101.05     1157.20     25.72 o 
  -1   6   3      408.52      455.77     16.22 o 
   0   6   3     1303.97     1191.31     63.23 o 
   1   6   3      110.85      128.90      8.62 o 
   2   6   3     1037.88     1118.58     32.43 o 
   3   6   3      660.94      631.66     25.74 o 
   4   6   3       77.07       76.04      8.14 o 
   5   6   3      794.60      796.22     22.46 o 
   6   6   3      131.54      124.18     10.83 o 
   7   6   3      272.41      292.48     15.94 o 
   8   6   3       10.01        3.86      5.74 o 
   9   6   3        7.90       13.68      7.52 o 
  10   6   3       80.51       71.64     11.87 o 
  -8   7   3        0.88       -5.80     11.75 o 
  -7   7   3      205.01      189.53     22.17 o 
  -6   7   3        3.35        8.93     10.86 o 
  -5   7   3        4.23       10.71      9.82 o 
  -4   7   3      226.50      238.47     19.64 o 
  -3   7   3        8.33        1.52      3.44 o 
  -2   7   3     1808.82     1874.97     45.07 o 
  -1   7   3      463.76      463.64     12.41 o 
   0   7   3      859.33      764.19     53.09 o 
   1   7   3      900.93      924.66     31.02 o 
   2   7   3       30.34       30.21      6.09 o 
   3   7   3      576.15      501.34     24.70 o 
   4   7   3       26.42       40.26      7.10 o 
   5   7   3        6.63       10.03      5.29 o 
   6   7   3       91.70       96.57     11.53 o 
   7   7   3       32.33       24.85      7.57 o 
   8   7   3      117.16      112.42     15.40 o 
   9   7   3        1.29        0.87      6.99 o 
  10   7   3       83.28       74.06     12.51 o 
  -8   8   3       10.39       12.20     15.03 o 
  -7   8   3       36.59       41.06     15.92 o 
  -6   8   3       39.08       43.74     14.58 o 
  -5   8   3        1.67       -0.30      9.82 o 
  -4   8   3       99.59      129.13     16.96 o 
  -3   8   3       22.55       24.85      5.14 o 
  -2   8   3     1383.91     1546.75     52.94 o 
  -1   8   3      584.96      610.01     15.69 o 
   0   8   3       31.38       27.95      4.82 o 
   1   8   3      187.35      176.70     11.56 o 
   2   8   3      208.55      196.10     12.79 o 
   3   8   3      244.12      223.30     19.04 o 
   4   8   3       57.58       57.72     12.35 o 
   5   8   3       43.36       40.05      8.10 o 
   6   8   3      171.86      164.44     13.62 o 
   7   8   3        5.88        7.66      6.31 o 
   8   8   3      253.98      240.19     21.50 o 
   9   8   3       49.12       40.48     10.46 o 
  -7   9   3        1.11      -11.46     12.94 o 
  -6   9   3       37.16       37.64     15.03 o 
  -5   9   3       52.46       45.67     14.28 o 
  -4   9   3       16.84       15.77     11.75 o 
  -3   9   3      141.15      147.00     19.34 o 
  -2   9   3       37.89       43.82      6.20 o 
  -1   9   3      113.61      129.99     11.03 o 
   0   9   3      142.71      154.99     11.71 o 
   1   9   3        6.20        8.59      5.42 o 
   2   9   3      420.74      424.75     18.36 o 
   3   9   3      321.28      286.53     22.32 o 
   4   9   3      311.26      261.98     22.61 o 
   5   9   3        3.62       -0.62      5.67 o 
   6   9   3      174.09      154.30     14.30 o 
   7   9   3       85.73       76.84     11.78 o 
   8   9   3        6.77        1.63      6.88 o 
  -6  10   3       44.37       51.32     18.00 o 
  -5  10   3       30.38       50.43     15.47 o 
  -4  10   3       21.21       22.46     12.05 o 
  -3  10   3       77.96       80.04     15.17 o 
  -2  10   3      324.10      369.54     25.74 o 
  -1  10   3      287.65      318.67     16.48 o 
   0  10   3      224.15      240.40     14.83 o 
   1  10   3       20.61       26.19      7.73 o 
   2  10   3      287.89      335.82     17.87 o 
   3  10   3       63.45       77.95     15.17 o 
   4  10   3      808.26      773.29     38.23 o 
   5  10   3      268.67      248.44     24.10 o 
   6  10   3       43.37       41.57     10.21 o 
   7  10   3       87.17       85.66     12.87 o 
  -3  11   3       43.54       26.33     12.79 o 
  -2  11   3       87.42       92.24     17.70 o 
  -1  11   3        7.51        2.68     10.26 o 
   0  11   3      238.69      293.51     17.16 o 
   1  11   3       90.99       98.25     12.19 o 
   2  11   3        1.67        7.14      7.21 o 
   3  11   3      744.41      699.95     37.19 o 
   4  11   3        0.26       -1.79      8.78 o 
   5  11   3      324.80      270.01     26.78 o 
   6  11   3        6.08        2.68     10.71 o 
  -3  12   3        0.07        1.79     11.46 o 
  -2  12   3      102.10      144.30     21.87 o 
  -1  12   3       67.44       99.67     19.64 o 
   0  12   3       56.66       72.15     17.70 o 
   1  12   3       77.07       91.09     12.94 o 
   2  12   3        2.10        4.87      7.82 o 
   3  12   3       16.43       12.05     11.60 o 
   4  12   3       50.59       28.56     13.54 o 
  -2 -10   4       67.75       55.68     12.10 o 
  -1 -10   4       96.02       75.87     19.04 o 
   0 -10   4       19.16        6.84     11.90 o 
   1 -10   4      117.42       91.64     19.19 o 
   2 -10   4       62.24       41.51     15.62 o 
   4 -10   4       15.75       16.66     13.09 o 
   5 -10   4       43.87       45.52     16.07 o 
  -4  -9   4      142.45      145.81     16.03 o 
  -3  -9   4       32.85       40.31     10.52 o 
  -2  -9   4       92.82       75.34     12.04 o 
  -1  -9   4       65.62       94.48     21.35 o 
   0  -9   4       29.77       33.92     13.84 o 
   1  -9   4       71.01       65.90     16.36 o 
   2  -9   4        8.25        5.80     10.86 o 
   3  -9   4       92.75       88.96     17.70 o 
   4  -9   4       36.14       40.17     13.98 o 
   5  -9   4        1.96       -6.25      8.78 o 
   6  -9   4      111.55      103.54     19.19 o 
   7  -9   4        0.65        5.50     11.46 o 
  -5  -8   4       98.90       98.78     19.93 o 
  -4  -8   4       10.69        0.15      7.47 o 
  -3  -8   4      273.49      305.84     18.40 o 
  -2  -8   4       71.87       59.69     10.57 o 
  -1  -8   4      407.00      414.60     31.09 o 
   0  -8   4       18.21       15.19      7.05 o 
   1  -8   4       15.93        6.10      9.52 o 
   2  -8   4       19.35       14.88     10.41 o 
   3  -8   4       68.81       65.90     14.58 o 
   4  -8   4        7.99        9.97     10.12 o 
   5  -8   4       18.06       26.03     12.20 o 
   6  -8   4       89.53       76.62     16.66 o 
   7  -8   4        2.06       -2.97      6.90 o 
   8  -8   4        6.76        9.53      8.43 o 
  -6  -7   4        4.18       13.39     12.05 o 
  -5  -7   4      205.83      209.76     23.80 o 
  -4  -7   4      120.23      123.94     13.09 o 
  -3  -7   4      252.20      282.09     18.00 o 
  -2  -7   4       31.65       34.23      8.05 o 
  -1  -7   4      696.52      711.85     57.72 o 
   0  -7   4      450.23      485.41     39.27 o 
   1  -7   4       13.39       14.73      6.18 o 
   2  -7   4      503.39      469.06     27.97 o 
   3  -7   4      104.96      112.91     16.07 o 
   4  -7   4      511.05      518.16     29.46 o 
   5  -7   4       95.62      105.03     10.75 o 
   6  -7   4       45.07       46.50      9.20 o 
   7  -7   4      153.04      165.65     13.94 o 
   8  -7   4       14.92        9.66      7.73 o 
   9  -7   4       50.19       46.17     10.87 o 
  -7  -6   4       58.10       55.19     17.41 o 
  -6  -6   4       43.33       46.12     15.03 o 
  -5  -6   4      124.74      146.98     20.38 o 
  -4  -6   4      159.18      157.62     12.71 o 
  -3  -6   4       61.53       52.23      8.67 o 
  -2  -6   4        6.60       12.15      5.88 o 
  -1  -6   4       58.33       53.31     13.17 o 
   0  -6   4      520.28      567.88     30.79 o 
   1  -6   4      213.31      230.51     27.60 o 
   2  -6   4       96.99      101.91     14.28 o 
   3  -6   4      403.91      414.32     24.70 o 
   4  -6   4        9.47        9.22      6.99 o 
   5  -6   4      361.09      348.41     23.65 o 
   6  -6   4       45.89       41.65     11.31 o 
   7  -6   4       69.69       65.15      9.95 o 
   8  -6   4      102.99      115.94     12.77 o 
   9  -6   4       15.77       11.89      7.65 o 
  10  -6   4       60.69       59.06     18.00 o 
  -7  -5   4       11.77        4.02     11.46 o 
  -6  -5   4       52.45       59.06     15.62 o 
  -5  -5   4       34.00       31.24     12.05 o 
  -4  -5   4      608.34      648.40     21.34 o 
  -3  -5   4      210.10      212.89     12.71 o 
  -2  -5   4      732.97      771.66     44.26 o 
  -1  -5   4      943.16      939.60     32.06 o 
   0  -5   4       42.27       42.21      7.14 o 
   1  -5   4     2794.43     3001.84    221.29 o 
   2  -5   4      572.43      639.77     64.34 o 
   3  -5   4      303.81      295.45     19.34 o 
   4  -5   4      227.89      226.42     17.85 o 
   5  -5   4      256.37      289.20     20.53 o 
   6  -5   4       66.03       83.16     13.54 o 
   7  -5   4       19.31        9.82      7.59 o 
   8  -5   4       93.08       95.98     11.37 o 
   9  -5   4       16.13       23.20      8.47 o 
  10  -5   4       94.73       96.55     22.46 o 
  -8  -4   4       37.75       33.77     15.32 o 
  -7  -4   4        0.24        0.74     10.26 o 
  -6  -4   4        1.86        4.91      9.82 o 
  -5  -4   4        1.04       -3.27      7.29 o 
  -4  -4   4      290.35      299.51     14.18 o 
  -3  -4   4      486.95      496.74     16.88 o 
  -2  -4   4      398.70      384.17     14.51 o 
  -1  -4   4     1267.00     1380.46     65.01 o 
   0  -4   4      556.71      537.17     31.84 o 
   1  -4   4     1112.47     1201.18    104.96 o 
   2  -4   4     1996.83     2084.64    215.27 o 
   3  -4   4       85.69       88.33     11.90 o 
   4  -4   4      159.72      163.20     14.28 o 
   5  -4   4       50.32       45.08      9.67 o 
   6  -4   4       81.14       77.81     12.35 o 
   7  -4   4        4.46       13.69      8.03 o 
   8  -4   4       42.10       34.96     10.86 o 
   9  -4   4      128.14      118.40     12.79 o 
  10  -4   4        0.93        1.37      7.04 o 
  11  -4   4        4.69        1.34     12.94 o 
  -8  -3   4        6.51       13.98     12.50 o 
  -7  -3   4       71.01       54.60     14.88 o 
  -6  -3   4       12.38       14.13     10.41 o 
  -5  -3   4      106.90      110.24     15.92 o 
  -4  -3   4       62.24       73.94     12.65 o 
  -3  -3   4     1147.58     1150.11     23.02 o 
  -2  -3   4      573.11      576.49     16.00 o 
  -1  -3   4     2440.51     2609.53    161.71 o 
   0  -3   4      853.56      764.73     51.77 o 
   1  -3   4       27.71       20.77      3.78 o 
   2  -3   4      621.13      654.91     66.95 o 
   3  -3   4       31.90       43.76      4.38 o 
   4  -3   4      343.43      246.51     16.07 o 
   5  -3   4      552.70      498.96     23.51 o 
   6  -3   4       95.07       78.25     11.75 o 
   7  -3   4      257.77      255.43     19.04 o 
   8  -3   4       19.99       13.24      8.18 o 
   9  -3   4       39.39       37.34     10.71 o 
  10  -3   4      166.73      186.69     17.78 o 
  11  -3   4       11.64       13.54     12.79 o 
  -9  -2   4       23.39       25.44     14.43 o 
  -8  -2   4       69.62       50.43     15.32 o 
  -7  -2   4       21.86       18.74     11.46 o 
  -6  -2   4        5.47       -4.31      7.29 o 
  -5  -2   4      198.20      185.96     11.86 o 
  -4  -2   4      385.67      418.77     22.46 o 
  -3  -2   4       51.46       53.59      4.78 o 
  -2  -2   4      266.18      338.30     11.36 o 
  -1  -2   4       56.94       79.69      7.74 o 
   0  -2   4       57.59       80.68      7.59 o 
   1  -2   4      179.35      148.03     18.82 o 
   2  -2   4     2999.63     3175.05    263.54 o 
   3  -2   4      123.19      107.39      5.65 o 
   4  -2   4      810.97      723.75     25.14 o 
   5  -2   4      443.13      388.13     19.79 o 
   6  -2   4       54.44       52.96      9.52 o 
   7  -2   4      529.91      483.79     24.40 o 
   8  -2   4       16.07       13.24      7.44 o 
   9  -2   4        0.46       -2.83      5.80 o 
  10  -2   4       16.01       16.64      7.17 o 
  11  -2   4       29.91       21.72     14.13 o 
  -9  -1   4      183.46      156.06     22.76 o 
  -8  -1   4        2.76        1.04      9.82 o 
  -7  -1   4      178.64      204.40     14.55 o 
  -6  -1   4       17.53       20.08      6.73 o 
  -5  -1   4       66.93       80.35      8.76 o 
  -4  -1   4      279.70      292.64     12.77 o 
  -3  -1   4        7.95       10.79      2.52 o 
  -2  -1   4        7.66        2.74      2.08 o 
  -1  -1   4      250.96      258.04     18.60 o 
   0  -1   4      583.53      543.56     46.79 o 
   1  -1   4     1176.54     1004.70     79.52 o 
   2  -1   4      280.90      415.79     24.32 o 
   3  -1   4     6178.59     6179.47    588.67 o 
   4  -1   4        3.14        1.23      1.84 o 
   5  -1   4     1267.46     1270.24    171.31 o 
   6  -1   4      362.46      331.30     18.89 o 
   7  -1   4        9.33        7.88      5.80 o 
   8  -1   4      541.01      503.58     25.74 o 
   9  -1   4       83.76       87.47     13.84 o 
  10  -1   4       99.65      108.60     16.07 o 
  11  -1   4        1.69        0.89     10.26 o 
  -9   0   4       14.39        6.69     12.05 o 
  -8   0   4      289.38      360.72     19.67 o 
  -7   0   4        0.74       -1.77      5.89 o 
  -6   0   4       17.65       24.04      7.19 o 
  -5   0   4        5.53        3.87      4.52 o 
  -4   0   4      108.03      102.89      9.45 o 
  -3   0   4      640.01      689.46     17.47 o 
  -2   0   4     1831.72     2002.30     94.32 o 
  -1   0   4       23.51       16.37      2.59 o 
   0   0   4        0.16        0.69      1.57 o 
   1   0   4     1075.40     1142.09     69.70 o 
   2   0   4    19905.24    20145.72   1692.37 o 
   3   0   4      121.36      111.89      9.37 o 
   4   0   4     1181.50     1274.25    117.82 o 
   5   0   4      263.38      275.96     25.59 o 
   6   0   4      162.74      195.56     29.08 o 
   7   0   4      269.05      249.33     17.41 o 
   8   0   4      660.20      596.11     27.37 o 
   9   0   4      245.11      249.33     19.64 o 
  10   0   4       43.26       59.36     13.09 o 
  11   0   4        2.14       -3.57      9.97 o 
  -9   1   4        4.92        2.53      8.31 o 
  -8   1   4      110.04      118.47     19.93 o 
  -7   1   4      186.77      233.22     21.87 o 
  -6   1   4      141.99      136.46     11.45 o 
  -5   1   4       15.84        7.81      5.15 o 
  -4   1   4        2.55        1.96      3.85 o 
  -3   1   4      954.02      876.90     19.57 o 
  -2   1   4      730.58      704.11     16.46 o 
  -1   1   4     1137.42      952.14     53.78 o 
   0   1   4     2156.54     2029.29    133.44 o 
   1   1   4       65.22       60.76      5.28 o 
   2   1   4       23.67       11.30      2.63 o 
   3   1   4      661.80      827.16     68.51 o 
   4   1   4      163.50      157.72     11.68 o 
   5   1   4       50.36       35.20      5.28 o 
   6   1   4     1239.15     1165.27    130.47 o 
   7   1   4      208.57      239.52     18.30 o 
   8   1   4       28.80       35.70      9.52 o 
   9   1   4      458.68      406.58     24.10 o 
  10   1   4      128.23      108.90     16.07 o 
  11   1   4        9.33       -1.04     11.46 o 
  -9   2   4       18.07       25.14     15.03 o 
  -8   2   4        6.53        9.18      7.93 o 
  -7   2   4      386.16      463.34     20.18 o 
  -6   2   4       12.95        5.07      5.43 o 
  -5   2   4      754.93      823.39     22.28 o 
  -4   2   4      124.46      132.48     11.01 o 
  -3   2   4      343.14      284.36     11.82 o 
  -2   2   4     5318.08     5660.40     46.12 o 
  -1   2   4      200.04      180.56     13.61 o 
   0   2   4      319.33      263.91     12.94 o 
   1   2   4      986.73     1007.45     23.65 o 
   2   2   4      634.87      710.81     19.79 o 
   3   2   4     2866.41     2914.79     40.02 o 
   4   2   4      158.14      200.24     11.90 o 
   5   2   4     1096.32     1045.98     26.63 o 
   6   2   4       57.84       55.79      6.20 o 
   7   2   4      723.76      845.65     38.94 o 
   8   2   4      271.77      256.21     24.57 o 
   9   2   4      136.48      124.37     15.92 o 
  10   2   4      117.52      123.77     16.81 o 
  11   2   4        4.96       -2.53     11.01 o 
  -9   3   4       28.42       43.29     17.26 o 
  -8   3   4        1.63        6.40     11.16 o 
  -7   3   4      231.17      264.05     15.97 o 
  -6   3   4       22.99       19.03      6.53 o 
  -5   3   4      332.64      346.70     15.19 o 
  -4   3   4      684.17      653.41     18.74 o 
  -3   3   4        0.09        3.87      3.46 o 
  -2   3   4     3292.87     3449.09     68.88 o 
  -1   3   4     1191.42     1145.54     48.57 o 
   0   3   4       97.59       78.98      6.00 o 
   1   3   4       36.24       33.62      5.95 o 
   2   3   4      751.15      853.92     23.36 o 
   3   3   4     2040.88     2012.82     36.30 o 
   4   3   4       10.00        1.49      3.87 o 
   5   3   4     1314.53     1499.42     34.66 o 
   6   3   4      550.60      550.89     16.15 o 
   7   3   4        3.34        4.37      3.68 o 
   8   3   4      422.36      466.72     25.48 o 
   9   3   4       10.68        9.09      4.30 o 
  10   3   4      210.56      202.47     19.93 o 
  11   3   4        2.50        5.95     10.71 o 
  -9   4   4       50.35       61.59     18.74 o 
  -8   4   4        6.85       -1.19     11.90 o 
  -7   4   4       86.50       96.10     17.55 o 
  -6   4   4      154.92      168.62     12.14 o 
  -5   4   4       39.54       38.40      7.74 o 
  -4   4   4     1471.22     1423.63     27.64 o 
  -3   4   4       71.25       85.39      9.37 o 
  -2   4   4      221.10      217.25     12.05 o 
  -1   4   4       37.12       27.10      4.46 o 
   0   4   4      296.31      301.53     27.75 o 
   1   4   4      675.41      629.73     21.27 o 
   2   4   4     1491.42     1544.65     33.47 o 
   3   4   4       87.18       72.30      9.07 o 
   4   4   4     2282.96     2523.09     45.82 o 
   5   4   4      237.88      292.92     17.55 o 
   6   4   4      609.31      606.50     19.12 o 
   7   4   4       40.28       64.49      7.89 o 
   8   4   4      339.61      369.53     16.30 o 
   9   4   4      127.30      137.98     11.78 o 
  10   4   4      142.45      149.24     10.72 o 
  11   4   4        3.74       13.24      9.67 o 
  -9   5   4        5.37       10.12     14.58 o 
  -8   5   4      119.16      102.95     19.34 o 
  -7   5   4        3.21        9.22     11.31 o 
  -6   5   4      159.42      202.30     13.30 o 
  -5   5   4        0.75       -1.84      4.12 o 
  -4   5   4      581.54      611.67     18.84 o 
  -3   5   4      827.33      797.47     20.16 o 
  -2   5   4     1128.30     1063.77     22.12 o 
  -1   5   4     1979.57     2001.64    109.05 o 
   0   5   4       37.81       50.13      5.73 o 
   1   5   4     1634.68     1530.37     35.11 o 
   2   5   4     1091.33     1158.60     31.39 o 
   3   5   4      120.37      121.99     12.05 o 
   4   5   4      421.69      334.87     19.04 o 
   5   5   4      112.24      163.20     14.88 o 
   6   5   4      181.41      176.82     11.36 o 
   7   5   4      154.42      118.62     10.52 o 
   8   5   4      235.57      202.80     13.41 o 
   9   5   4      224.35      239.67     15.45 o 
  10   5   4        1.21        5.55      6.57 o 
  11   5   4       22.36       22.46     11.75 o 
  -8   6   4       11.72       16.07     13.98 o 
  -7   6   4      152.40      123.77     20.23 o 
  -6   6   4        3.30       -0.15      8.48 o 
  -5   6   4        3.83        3.29      5.95 o 
  -4   6   4      498.22      480.03     17.26 o 
  -3   6   4      778.10      741.39     35.63 o 
  -2   6   4      620.71      642.84     14.03 o 
  -1   6   4     1768.63     1818.44     97.60 o 
   0   6   4      854.35      703.45     73.71 o 
   1   6   4        0.21       -0.89      3.87 o 
   2   6   4     1136.70     1183.44     33.92 o 
   3   6   4       76.12       51.03      9.37 o 
   4   6   4      339.69      328.78     20.08 o 
   5   6   4     1124.47     1104.30     36.89 o 
   6   6   4      112.36      112.45     14.06 o 
   7   6   4      557.83      512.31     21.35 o 
   8   6   4       20.13       12.93      6.67 o 
   9   6   4      120.88      126.21     13.46 o 
  10   6   4      193.82      172.96     15.25 o 
  -8   7   4        8.59        5.80     12.35 o 
  -7   7   4      100.69       85.54     17.41 o 
  -6   7   4       34.25       29.31     13.69 o 
  -5   7   4       97.33       90.90     16.36 o 
  -4   7   4       82.31       82.16      8.97 o 
  -3   7   4        1.36        1.79      5.65 o 
  -2   7   4     1862.32     1927.34     73.37 o 
  -1   7   4      253.60      255.81     10.16 o 
   0   7   4     1070.71     1069.19     97.58 o 
   1   7   4      124.23      122.44     12.65 o 
   2   7   4      181.22      146.24     14.28 o 
   3   7   4      626.58      653.24     28.27 o 
   4   7   4      118.49      124.82     14.58 o 
   5   7   4      380.23      358.68     23.36 o 
   6   7   4        1.03        1.64      4.73 o 
   7   7   4        1.26       -4.32      4.58 o 
   8   7   4       43.80       36.46      8.77 o 
   9   7   4        3.96        2.48      7.14 o 
  10   7   4      101.08       96.64     13.30 o 
  -7   8   4        7.42        1.93     13.09 o 
  -6   8   4       28.81       16.66     13.54 o 
  -5   8   4       13.40       10.56     10.86 o 
  -4   8   4      105.50       92.68     15.77 o 
  -3   8   4        2.92       -4.06      4.43 o 
  -2   8   4     1453.79     1492.26     60.06 o 
  -1   8   4      183.21      191.06      9.88 o 
   0   8   4      220.47      230.37     20.11 o 
   1   8   4      166.34      172.52     11.56 o 
   2   8   4      178.18      173.46     16.66 o 
   3   8   4     1227.33     1257.68     41.21 o 
   4   8   4        2.49        4.46      6.69 o 
   5   8   4      256.12      249.18     21.42 o 
   6   8   4      309.53      323.27     24.84 o 
   7   8   4      135.92      127.48     13.18 o 
   8   8   4      247.50      229.65     16.72 o 
   9   8   4       11.41       -1.17      7.14 o 
  -7   9   4        0.89        9.07     13.98 o 
  -6   9   4       71.17       76.32     18.30 o 
  -5   9   4        9.45       -2.98     10.71 o 
  -4   9   4      112.17      110.98     17.41 o 
  -3   9   4       56.80       74.53     14.58 o 
  -2   9   4        0.55       -0.71      4.31 o 
  -1   9   4      121.20      130.24      9.00 o 
   0   9   4        1.03        1.98      5.33 o 
   1   9   4      232.06      274.42     14.99 o 
   2   9   4       25.43       27.97     10.12 o 
   3   9   4      212.63      210.21     19.64 o 
   4   9   4      274.54      295.45     23.51 o 
   5   9   4      220.97      200.24     20.98 o 
   6   9   4      365.28      315.09     25.89 o 
   7   9   4        3.34        1.64      8.33 o 
   8   9   4       71.19       53.03     10.99 o 
  -6  10   4       73.48       69.77     18.74 o 
  -5  10   4       33.56       33.62     14.88 o 
  -4  10   4        1.30       -9.37      9.67 o 
  -3  10   4        7.75        3.72     10.56 o 
  -2  10   4      235.48      255.58     21.87 o 
  -1  10   4      199.45      215.49     14.13 o 
   0  10   4       85.41       82.66     10.73 o 
   1  10   4      204.70      231.01     14.88 o 
   2  10   4       66.39       69.92     14.13 o 
   3  10   4      121.11      101.16     16.81 o 
   4  10   4      193.85      166.77     20.08 o 
   5  10   4      165.57      145.35     20.23 o 
   6  10   4      197.82      184.32     22.91 o 
   7  10   4       36.19       37.04     13.84 o 
  -2  11   4      102.13      128.09     18.89 o 
  -1  11   4       17.74       16.22     11.31 o 
   0  11   4      302.33      311.21     17.83 o 
   1  11   4        0.11       10.13      7.18 o 
   2  11   4      529.16      583.76     33.32 o 
   3  11   4       84.93       63.67     15.32 o 
   4  11   4      100.00       94.32     18.00 o 
   5  11   4      156.77      141.77     20.98 o 
   6  11   4        8.55       13.54     11.90 o 
  -2  12   4      137.07      152.04     21.72 o 
  -1  12   4       48.45       40.32     14.73 o 
   0  12   4       61.18       79.44     18.45 o 
   1  12   4      266.49      233.78     20.46 o 
   2  12   4       42.57       44.78     14.43 o 
   3  12   4      246.89      242.94     25.44 o 
   4  12   4        1.44       -6.55      9.07 o 
   1 -10   5      107.91       78.85     18.89 o 
   2 -10   5       23.69        9.37     13.39 o 
   3 -10   5      186.24      148.17     23.80 o 
  -2  -9   5       50.50       52.33     11.57 o 
  -1  -9   5       68.05       48.50     16.07 o 
   0  -9   5        0.24       -5.65      9.67 o 
   1  -9   5       33.10       26.63     13.69 o 
   2  -9   5        3.82        4.02     11.16 o 
   3  -9   5      104.03       88.96     18.45 o 
   4  -9   5        8.79       15.47     11.75 o 
   5  -9   5       31.92       38.98     14.88 o 
   6  -9   5       65.29       46.27     15.77 o 
  -4  -8   5       22.93       25.44     14.13 o 
  -3  -8   5      114.06      120.13     13.90 o 
  -2  -8   5        0.73        1.20      7.14 o 
  -1  -8   5      547.29      618.43     27.60 o 
   0  -8   5       29.95       15.92     11.60 o 
   1  -8   5       40.39       33.92     13.09 o 
   2  -8   5      167.06      178.97     21.42 o 
   3  -8   5       28.69       18.60     11.46 o 
   5  -8   5        0.54        3.57      9.97 o 
   6  -8   5       31.00       31.84     13.54 o 
   7  -8   5       27.83       25.44     13.09 o 
  -5  -7   5      117.50      112.47     20.83 o 
  -4  -7   5        2.72        8.93     11.31 o 
  -3  -7   5      187.49      181.16     14.79 o 
  -2  -7   5      144.89      120.54     20.08 o 
  -1  -7   5      449.64      479.73     32.51 o 
   0  -7   5       85.82       87.72     10.49 o 
   1  -7   5        0.35       -4.02      7.59 o 
   2  -7   5      119.20      106.52     17.11 o 
   3  -7   5       48.97       68.43     14.73 o 
   4  -7   5       26.96       37.34     12.20 o 
   5  -7   5      114.56      109.34     17.41 o 
   6  -7   5        0.25        6.99      9.97 o 
   7  -7   5      359.23      390.66     27.82 o 
   8  -7   5       56.13       45.30     10.22 o 
  -6  -6   5        9.74       18.60     13.09 o 
  -5  -6   5      190.46      181.64     22.46 o 
  -4  -6   5       85.66       98.33     17.41 o 
  -3  -6   5      359.22      370.65     18.13 o 
  -2  -6   5       22.47       17.70      6.74 o 
  -1  -6   5       73.72       69.89      9.09 o 
   0  -6   5      500.96      527.12     21.35 o 
   1  -6   5       58.21       47.41      7.66 o 
   2  -6   5      898.19      907.63     36.75 o 
   3  -6   5       33.66       38.23     11.16 o 
   4  -6   5       97.79       99.82     14.88 o 
   5  -6   5       76.51       61.59     12.94 o 
   6  -6   5        4.49        2.23      6.84 o 
   7  -6   5      211.05      207.68     20.98 o 
   8  -6   5       19.97       15.80      7.81 o 
   9  -6   5       14.46        9.71      7.62 o 
  -7  -5   5       38.47       29.90     15.32 o 
  -6  -5   5       18.60       19.93     12.50 o 
  -5  -5   5       43.42       40.61     13.39 o 
  -4  -5   5      379.71      367.75     26.78 o 
  -3  -5   5       53.88       49.11      8.22 o 
  -2  -5   5      534.21      528.38     26.55 o 
  -1  -5   5      144.01      150.32     10.78 o 
   0  -5   5      312.80      353.01     19.04 o 
   1  -5   5      493.49      517.59     50.80 o 
   2  -5   5        4.07        6.72      4.22 o 
   3  -5   5      988.02      969.51     35.56 o 
   4  -5   5        1.86       -2.23      5.50 o 
   5  -5   5      429.00      381.44     23.95 o 
   6  -5   5       82.05       81.52     13.84 o 
   7  -5   5        0.28       -1.64      6.40 o 
   8  -5   5      129.35      137.76     18.74 o 
   9  -5   5        0.38        3.62      7.33 o 
  10  -5   5       46.05       47.35     10.95 o 
  -7  -4   5        9.99        9.22     12.35 o 
  -6  -4   5        6.27       18.60     12.20 o 
  -5  -4   5        3.66       -0.30      8.03 o 
  -4  -4   5       89.92       95.81     15.47 o 
  -3  -4   5      678.63      703.74     22.61 o 
  -2  -4   5      188.77      222.12     13.24 o 
  -1  -4   5      554.67      539.07     22.17 o 
   0  -4   5      290.35      284.30     16.96 o 
   1  -4   5      306.41      309.04     38.38 o 
   2  -4   5      181.92      211.26     10.14 o 
   3  -4   5      795.99      740.86     29.31 o 
   4  -4   5      514.10      484.98     24.55 o 
   5  -4   5      102.46      104.14     13.84 o 
   6  -4   5      262.66      273.43     20.53 o 
   7  -4   5        6.10        8.48      7.44 o 
   8  -4   5       98.13       97.89     15.32 o 
   9  -4   5       63.67       72.00     15.03 o 
  10  -4   5        1.47        0.72      6.93 o 
  -8  -3   5       49.55       50.73     17.11 o 
  -7  -3   5       20.70       23.21     13.54 o 
  -6  -3   5        3.10       -0.89      8.78 o 
  -5  -3   5      178.35      179.12     19.79 o 
  -4  -3   5       87.20       90.75     14.73 o 
  -3  -3   5     1498.21     1575.29     45.82 o 
  -2  -3   5      133.52      121.91      9.74 o 
  -1  -3   5     1125.10     1028.99     69.70 o 
   0  -3   5     1050.03     1076.96     69.47 o 
   1  -3   5       20.40       17.51      6.62 o 
   2  -3   5      746.22      649.18     74.98 o 
   3  -3   5        0.01        1.94      2.64 o 
   4  -3   5      356.19      372.36     20.53 o 
   5  -3   5       14.52        9.97      6.10 o 
   6  -3   5      233.16      221.51     17.85 o 
   7  -3   5      180.55      169.00     16.96 o 
   8  -3   5        1.75       -3.12      5.65 o 
   9  -3   5      220.65      262.87     22.32 o 
  10  -3   5        9.73       12.20      9.82 o 
  11  -3   5       41.80       49.45     10.96 o 
  -8  -2   5        2.79       -0.30     11.46 o 
  -6  -2   5       39.99       30.05     12.35 o 
  -5  -2   5      532.15      531.84     30.35 o 
  -4  -2   5      113.80      115.89     15.32 o 
  -3  -2   5      775.38      798.73     31.69 o 
  -2  -2   5      515.65      530.95     15.04 o 
  -1  -2   5      482.22      514.91     21.05 o 
   0  -2   5      681.79      632.49     28.64 o 
   1  -2   5        2.57        5.22      3.12 o 
   2  -2   5     1180.98     1196.11    110.76 o 
   3  -2   5      150.80      156.57     14.13 o 
   4  -2   5      532.50      526.09     50.95 o 
   5  -2   5       59.12       53.70      9.52 o 
   6  -2   5      120.98      109.34     12.79 o 
   7  -2   5      755.04      785.34     32.13 o 
   8  -2   5      331.77      308.84     21.87 o 
   9  -2   5      117.52      112.77     16.07 o 
  10  -2   5       75.62       74.09     14.73 o 
  11  -2   5        2.11       -1.06      7.18 o 
  -8  -1   5        0.36       -2.68     10.56 o 
  -7  -1   5       94.21      113.81     18.74 o 
  -6  -1   5      101.44       97.36     12.94 o 
  -5  -1   5      254.50      233.78     13.89 o 
  -4  -1   5      382.18      376.48     15.67 o 
  -3  -1   5      371.16      385.11     14.68 o 
  -2  -1   5     1277.30     1298.39     42.70 o 
  -1  -1   5      802.96      758.85     22.76 o 
   0  -1   5      337.29      289.24     16.44 o 
   1  -1   5      188.36      184.62      9.52 o 
   2  -1   5      404.94      473.71     35.56 o 
   3  -1   5      735.93      589.80     50.28 o 
   4  -1   5      275.32      261.46     18.00 o 
   5  -1   5      892.92      913.14     84.05 o 
   6  -1   5       53.45       48.20      9.37 o 
   7  -1   5       58.08       59.66     11.01 o 
   8  -1   5      161.52      171.97     16.81 o 
   9  -1   5       58.25       53.85     12.50 o 
  10  -1   5       76.70       87.77     15.47 o 
  11  -1   5        9.82       21.27     10.71 o 
  -8   0   5        1.69        0.89     10.26 o 
  -7   0   5      159.15      134.01     13.31 o 
  -6   0   5        6.22        3.86      6.55 o 
  -5   0   5      426.42      451.36     18.15 o 
  -4   0   5      325.66      347.12     15.04 o 
  -3   0   5       96.11       78.24      7.93 o 
  -2   0   5      204.67      171.76      7.59 o 
  -1   0   5      740.86      771.78     46.56 o 
   0   0   5      638.36      628.47     48.72 o 
   1   0   5      869.88      744.90     51.10 o 
   2   0   5       37.65       49.75      4.73 o 
   3   0   5     3263.88     3380.08    327.06 o 
   4   0   5      945.68      928.65     96.18 o 
   5   0   5      781.91      872.25     98.26 o 
   6   0   5      100.54       84.54     11.08 o 
   7   0   5      185.27      143.56     14.43 o 
   8   0   5       19.32       19.64      8.33 o 
   9   0   5       15.55        6.10      7.59 o 
  10   0   5        2.72       11.16      8.63 o 
  11   0   5       71.12       36.45     12.20 o 
  -9   1   5       16.11       12.50      9.71 o 
  -8   1   5      117.62      131.69     14.36 o 
  -7   1   5       58.93       48.12     12.94 o 
  -6   1   5       17.18        5.37      6.52 o 
  -5   1   5       44.99       37.30      7.54 o 
  -4   1   5      279.44      289.73     13.88 o 
  -3   1   5      879.25      842.06     27.00 o 
  -2   1   5       47.93       37.48      5.73 o 
  -1   1   5     4453.84     4238.40    226.42 o 
   0   1   5      669.11      578.31     41.28 o 
   1   1   5      413.00      325.57     23.80 o 
   2   1   5     3399.16     3248.63    282.81 o 
   3   1   5      163.46      200.45     19.64 o 
   4   1   5     7248.35     7071.14    791.96 o 
   5   1   5       37.80       43.53      5.17 o 
   6   1   5      487.31      502.85     44.70 o 
   7   1   5      133.69      134.30     21.27 o 
   8   1   5      359.41      325.50     21.72 o 
   9   1   5      252.72      239.96     20.38 o 
  10   1   5        5.72       10.41      8.63 o 
  11   1   5       15.83       13.54     10.41 o 
  -9   2   5       10.93       -7.74     12.79 o 
  -8   2   5        9.40        3.82      8.30 o 
  -7   2   5       80.44       79.75     13.17 o 
  -6   2   5       40.65       40.90      8.72 o 
  -5   2   5      379.93      396.39     17.12 o 
  -4   2   5       63.12       57.17      7.87 o 
  -3   2   5     1203.37     1171.00     24.67 o 
  -2   2   5      282.94      268.95     11.83 o 
  -1   2   5      494.74      411.47     26.63 o 
   0   2   5     1636.10     1551.68    128.68 o 
   1   2   5      103.18       89.53     13.02 o 
   2   2   5      176.07      143.86      7.24 o 
   3   2   5       21.46       28.05      5.95 o 
   4   2   5      401.47      367.76     55.27 o 
   5   2   5       35.55       47.89      5.73 o 
   6   2   5      490.07      521.12     68.80 o 
   7   2   5      156.88      141.27     13.39 o 
   8   2   5       30.43       17.30      5.49 o 
   9   2   5      419.39      435.44     26.03 o 
  10   2   5       86.71       65.76     13.69 o 
  11   2   5        5.00        0.45      7.88 o 
  -8   3   5        4.18       -5.08     11.31 o 
  -7   3   5      203.87      227.34     16.04 o 
  -6   3   5       56.92       44.26      8.90 o 
  -5   3   5      272.46      275.03     14.73 o 
  -4   3   5      149.53      167.65     11.46 o 
  -3   3   5      253.58      235.28     12.12 o 
  -2   3   5      840.67      825.78     19.96 o 
  -1   3   5      166.85      172.37     18.15 o 
   0   3   5      190.42      182.24     12.50 o 
   1   3   5      448.50      411.49     17.85 o 
   2   3   5      466.30      436.78     18.30 o 
   3   3   5      854.52      914.02     26.03 o 
   4   3   5       29.83       45.82      7.59 o 
   5   3   5     2363.15     2463.14     44.78 o 
   6   3   5      109.36      140.29     12.94 o 
   7   3   5       49.25       65.82      8.03 o 
   8   3   5      264.67      267.48     22.09 o 
   9   3   5        4.15        8.97      5.46 o 
  10   3   5      285.76      299.91     23.80 o 
  11   3   5        0.57        1.34      7.88 o 
  -8   4   5        0.48       -9.82     11.46 o 
  -7   4   5      145.94      134.92     13.36 o 
  -6   4   5       71.71       81.18     10.37 o 
  -5   4   5       50.71       48.55      8.11 o 
  -4   4   5      314.53      335.57     15.09 o 
  -3   4   5       28.93       37.25      6.50 o 
  -2   4   5      495.01      460.70     15.55 o 
  -1   4   5      351.57      406.39     14.04 o 
   0   4   5      444.90      457.01     19.93 o 
   1   4   5       37.30       33.47      6.84 o 
   2   4   5       61.26       59.80      8.78 o 
   3   4   5     1529.87     1557.14     36.15 o 
   4   4   5      317.18      313.15     17.55 o 
   5   4   5      859.94      855.71     29.01 o 
   6   4   5      897.49     1026.79     33.03 o 
   7   4   5       14.40        6.84      6.55 o 
   8   4   5      227.65      223.00     18.45 o 
   9   4   5       54.75       65.76      9.15 o 
  10   4   5       85.78       92.24     16.22 o 
  11   4   5        2.67       11.16      9.82 o 
  -8   5   5       35.91       20.98     15.17 o 
  -7   5   5        5.38       -2.83     10.86 o 
  -6   5   5       28.45       25.26      9.15 o 
  -5   5   5      143.49      114.75     11.90 o 
  -4   5   5      215.92      199.12     12.41 o 
  -3   5   5       52.42       52.34      7.35 o 
  -2   5   5       99.40       96.68      9.00 o 
  -1   5   5      792.57      716.35     29.60 o 
   0   5   5      349.52      315.53     17.70 o 
   1   5   5        3.90        3.57      4.61 o 
   2   5   5      537.23      588.67     23.65 o 
   3   5   5      334.04      323.12     18.30 o 
   4   5   5     3836.13     4331.95     65.61 o 
   5   5   5       38.65       33.03      8.78 o 
   6   5   5     1085.83      997.33     34.66 o 
   7   5   5       32.07       67.99     12.05 o 
   8   5   5       83.56       80.04     13.84 o 
   9   5   5       73.07       64.12     13.69 o 
  10   5   5        0.64        5.50      9.22 o 
  11   5   5       54.61       37.19     13.98 o 
  -8   6   5       36.45       10.56     15.03 o 
  -7   6   5       34.77       16.51     13.98 o 
  -6   6   5       19.41       25.14     13.09 o 
  -5   6   5      134.97      145.29     12.26 o 
  -4   6   5       36.18       23.54      6.76 o 
  -3   6   5       79.79       79.56      8.79 o 
  -2   6   5       13.34       11.31      5.01 o 
  -1   6   5      426.44      364.05     28.71 o 
   0   6   5      281.72      246.34     26.55 o 
   1   6   5      162.17      137.91     13.24 o 
   2   6   5       14.77        8.63      5.95 o 
   3   6   5       37.76       55.64     10.12 o 
   4   6   5      188.90      190.72     16.07 o 
   5   6   5      242.05      246.66     18.89 o 
   6   6   5      376.04      316.87     21.87 o 
   7   6   5      180.73      195.48     18.89 o 
   8   6   5      335.99      291.73     23.06 o 
   9   6   5      147.39      125.71     18.00 o 
  10   6   5        0.91       -2.98      8.78 o 
  -7   7   5       74.36       51.03     16.96 o 
  -6   7   5        0.36       11.01     11.90 o 
  -5   7   5      631.30      623.63     35.11 o 
  -4   7   5        6.32        1.96      5.42 o 
  -3   7   5      469.89      463.99     18.27 o 
  -2   7   5      535.57      535.40     18.77 o 
  -1   7   5        5.47       13.56      5.79 o 
   0   7   5     1348.82     1231.69    174.65 o 
   1   7   5       16.46       21.72      8.03 o 
   2   7   5      182.93      191.76     16.51 o 
   3   7   5       74.43       60.40     11.01 o 
   4   7   5      119.56      113.21     14.58 o 
   5   7   5      301.40      311.07     22.02 o 
   6   7   5        6.76       -1.04      6.25 o 
   7   7   5       36.62       27.82     10.86 o 
   8   7   5        3.56        5.50      8.48 o 
   9   7   5      174.80      159.48     20.83 o 
  10   7   5      100.69      119.46     20.08 o 
  -7   8   5       30.70       33.03     16.51 o 
  -6   8   5       29.59       28.12     14.73 o 
  -5   8   5       23.79       31.84     14.28 o 
  -4   8   5      257.60      269.57     24.25 o 
  -3   8   5       44.89       39.97     13.76 o 
  -2   8   5      769.50      708.94     22.07 o 
  -1   8   5        8.25       10.69      6.55 o 
   0   8   5      480.60      480.96     25.29 o 
   1   8   5      135.35      131.36     15.17 o 
   2   8   5        5.33        0.60      5.95 o 
   3   8   5      583.05      563.98     28.71 o 
   4   8   5       35.92       31.09     10.26 o 
   5   8   5      368.17      351.69     24.84 o 
   6   8   5      201.90      175.40     19.19 o 
   7   8   5      145.25      123.63     18.30 o 
   8   8   5      171.04      183.73     21.42 o 
   9   8   5        7.91        4.17     10.12 o 
  -6   9   5       42.15       33.03     16.07 o 
  -5   9   5        0.00       12.20     12.94 o 
  -4   9   5       69.20       67.69     15.92 o 
  -3   9   5       90.68       72.45     10.35 o 
  -2   9   5       22.10       11.32      6.84 o 
  -1   9   5       14.96       11.54      5.12 o 
   0   9   5       42.61       58.61     12.35 o 
   1   9   5      160.44      162.90     17.55 o 
   2   9   5        6.99        2.08      7.29 o 
   3   9   5        4.02        7.59      7.88 o 
   4   9   5      203.43      190.42     19.64 o 
   5   9   5       55.93       62.78     14.43 o 
   6   9   5      429.03      441.39     29.90 o 
   7   9   5        1.21       -2.38      8.03 o 
   8   9   5       47.39       72.75     16.66 o 
   9   9   5       38.78       58.32     16.66 o 
  -5  10   5       31.65       25.29     15.47 o 
  -4  10   5        1.97        8.03     12.65 o 
  -3  10   5       52.18       46.12     15.17 o 
  -2  10   5      139.07      125.04     12.60 o 
  -1  10   5      446.23      461.18     19.62 o 
   0  10   5      127.04      153.83     18.00 o 
   1  10   5      190.21      203.36     20.53 o 
   2  10   5       96.46      103.99     16.22 o 
   3  10   5       60.04       57.28     13.39 o 
   4  10   5      179.93      166.32     19.79 o 
   5  10   5       21.18       17.41     11.31 o 
   6  10   5      186.34      174.21     21.72 o 
   7  10   5       55.75       64.27     16.22 o 
   8  10   5        3.28        7.44     10.71 o 
  -4  11   5        5.37       -1.19     13.98 o 
  -1  11   5       32.50       36.61      8.92 o 
   0  11   5      132.14      135.97     19.04 o 
   1  11   5       13.82       14.28     11.01 o 
   2  11   5      340.43      336.96     26.78 o 
   3  11   5       66.15       62.48     15.03 o 
   4  11   5       71.36       76.91     16.51 o 
   5  11   5      120.26      130.32     20.83 o 
   6  11   5       30.28       32.28     14.58 o 
  -1  12   5        2.63        1.04     10.71 o 
   0  12   5      185.21      199.05     22.76 o 
   1  12   5       11.13       19.93     12.50 o 
   2  12   5      159.72      187.45     22.91 o 
   3  12   5       17.99       22.91     12.94 o 
   4  12   5        4.28        6.10     10.41 o 
   0  -9   6       24.47       24.70     14.13 o 
   1  -9   6       89.24       62.93     17.85 o 
   2  -9   6        0.16        4.02     12.20 o 
   3  -9   6       45.15       35.56     14.43 o 
   4  -9   6        0.14       -5.21     10.86 o 
   5  -9   6      132.87       90.45     19.79 o 
  -3  -8   6       96.60      131.36     21.57 o 
  -2  -8   6        1.32       -1.04      7.57 o 
  -1  -8   6      138.63      143.37     16.14 o 
   0  -8   6        3.26       -1.04     10.41 o 
   1  -8   6       22.39       29.01     12.94 o 
   2  -8   6       40.05       26.03     13.54 o 
   3  -8   6       66.09       44.33     14.73 o 
   4  -8   6      149.99      141.18     21.27 o 
   5  -8   6      102.71       92.83     18.45 o 
   6  -8   6       57.61       60.99     16.81 o 
   7  -8   6       15.24        7.44     11.46 o 
  -4  -7   6        0.19        8.78     11.75 o 
  -3  -7   6       92.59      105.33     18.89 o 
  -2  -7   6        2.05        7.22      7.24 o 
  -1  -7   6      112.75      155.21     25.89 o 
   0  -7   6       20.15       18.97      7.68 o 
   1  -7   6       43.08       35.70     12.65 o 
   2  -7   6      305.83      280.28     24.55 o 
   3  -7   6        5.63        4.31      9.52 o 
   4  -7   6      269.99      256.77     24.10 o 
   5  -7   6        4.89        0.74      7.59 o 
   6  -7   6       25.24       23.51     11.75 o 
   8  -7   6       21.51       17.59      9.31 o 
  -5  -6   6       43.38       43.44     15.77 o 
  -4  -6   6        2.79        9.97     11.16 o 
  -3  -6   6       43.27       37.94     12.94 o 
  -2  -6   6        3.38        5.56      6.41 o 
  -1  -6   6       63.96       48.35      9.07 o 
   0  -6   6       60.41       66.97      9.42 o 
   1  -6   6       97.04       92.24     15.47 o 
   2  -6   6       52.54       58.61     13.54 o 
   3  -6   6      544.22      515.33     30.05 o 
   4  -6   6        3.52        2.53      7.44 o 
   5  -6   6      448.97      451.51     28.86 o 
   6  -6   6       12.55        4.61      8.18 o 
   7  -6   6      177.45      211.10     21.87 o 
   8  -6   6       39.77       32.43     12.94 o 
   9  -6   6       64.76       68.56     14.58 o 
  -6  -5   6       21.48       10.56     11.60 o 
  -5  -5   6      127.97      111.72     19.34 o 
  -4  -5   6       87.23       90.90     17.11 o 
  -3  -5   6       46.21       52.96     13.69 o 
  -2  -5   6      318.05      333.08     16.27 o 
  -1  -5   6       18.89       22.79      7.81 o 
   0  -5   6      427.93      427.74     17.09 o 
   1  -5   6        2.89        3.91      4.64 o 
   2  -5   6        5.18        6.69      7.29 o 
   3  -5   6        5.33        6.25      7.44 o 
   4  -5   6      198.21      188.34     18.45 o 
   5  -5   6       80.87       81.38     13.84 o 
   6  -5   6        7.74        9.82      8.18 o 
   7  -5   6       47.24       30.50     11.46 o 
   8  -5   6       70.83       82.12     16.22 o 
   9  -5   6        0.04        2.08      8.93 o 
  10  -5   6       59.18       65.16     16.22 o 
  -6  -4   6       55.18       50.13     15.77 o 
  -5  -4   6        3.67       -5.50      8.78 o 
  -4  -4   6      321.62      347.22     26.48 o 
  -3  -4   6      662.53      673.77     33.77 o 
  -2  -4   6      767.53      746.44     34.14 o 
  -1  -4   6      429.25      474.38     17.30 o 
   0  -4   6       68.45       88.81     10.86 o 
   1  -4   6      614.26      596.64     61.66 o 
   2  -4   6       72.32       80.47      7.81 o 
   3  -4   6     1388.20     1306.77     40.61 o 
   4  -4   6      288.19      300.06     20.83 o 
   5  -4   6      176.60      187.89     17.41 o 
   6  -4   6      308.23      321.49     23.06 o 
   7  -4   6      102.26       83.76     14.73 o 
   8  -4   6       70.24       92.98     16.07 o 
   9  -4   6        5.31        3.12      8.18 o 
  10  -4   6       14.80       16.51     11.31 o 
  -7  -3   6        1.39        7.74     12.05 o 
  -6  -3   6      140.35       99.38     18.60 o 
  -5  -3   6      116.84      112.02     17.85 o 
  -4  -3   6      173.95      184.17     19.79 o 
  -3  -3   6      746.84      744.43     34.07 o 
  -2  -3   6       64.09       59.34      7.43 o 
  -1  -3   6      878.40      934.05     24.62 o 
   0  -3   6       12.82       19.24      5.00 o 
   1  -3   6      552.22      541.34     44.70 o 
   2  -3   6      301.32      342.26     37.64 o 
   3  -3   6      594.41      667.52     59.88 o 
   4  -3   6      232.21      199.20     16.22 o 
   5  -3   6       19.93       19.49      7.88 o 
   6  -3   6      100.16      114.70     14.88 o 
   7  -3   6      250.12      259.45     20.98 o 
   8  -3   6        9.06       14.43      9.07 o 
   9  -3   6       71.45       91.94     16.07 o 
  10  -3   6        6.52       -4.17      8.48 o 
  11  -3   6       25.59       35.26     14.13 o 
  -7  -2   6       46.78       50.73     16.36 o 
  -6  -2   6       20.43       22.02     13.09 o 
  -5  -2   6      202.04      185.66     20.83 o 
  -4  -2   6       45.69       46.27     12.05 o 
  -3  -2   6      285.07      340.97     23.06 o 
  -2  -2   6      368.98      361.21     22.17 o 
  -1  -2   6      427.61      395.96     22.09 o 
   0  -2   6      201.85      191.99     13.61 o 
   1  -2   6      244.24      246.22     12.20 o 
   2  -2   6      643.44      598.26     41.28 o 
   3  -2   6      355.65      326.86     18.00 o 
   4  -2   6      580.04      586.10     64.86 o 
   5  -2   6       77.42       83.76     11.75 o 
   6  -2   6        8.02        6.40      6.25 o 
   7  -2   6      936.62      904.06     36.00 o 
   8  -2   6       86.33       96.10     14.88 o 
   9  -2   6      153.21      153.83     18.00 o 
  10  -2   6       43.31       34.96     12.65 o 
  11  -2   6        1.67       -1.19      8.78 o 
  -8  -1   6        4.69       -4.17     11.31 o 
  -7  -1   6       80.18       60.85     16.66 o 
  -6  -1   6        4.12        3.57      9.97 o 
  -5  -1   6       59.51       59.52      9.84 o 
  -4  -1   6       92.72       83.49      9.89 o 
  -3  -1   6      158.33      151.59     16.22 o 
  -2  -1   6      705.01      699.20     29.16 o 
  -1  -1   6       92.63       93.19     14.28 o 
   0  -1   6      363.73      357.90     20.23 o 
   1  -1   6       50.78       36.98      4.93 o 
   2  -1   6      166.08      137.28      7.88 o 
   3  -1   6      627.16      698.84     72.30 o 
   4  -1   6       22.00       27.20      4.43 o 
   5  -1   6      238.99      215.86     16.36 o 
   6  -1   6        0.62        4.31      5.06 o 
   7  -1   6      186.70      183.13     17.11 o 
   8  -1   6      239.08      243.23     20.23 o 
   9  -1   6       37.26       29.16     10.56 o 
  10  -1   6      117.88      131.66     18.60 o 
  11  -1   6       14.92       18.30     11.31 o 
  -8   0   6       28.45       26.33     14.43 o 
  -7   0   6       42.38       50.88     15.47 o 
  -6   0   6       44.20       52.56     10.19 o 
  -5   0   6        5.69        7.63      6.71 o 
  -4   0   6      200.03      220.24     13.67 o 
  -3   0   6      363.99      360.90     15.54 o 
  -2   0   6      951.74      962.23     33.18 o 
  -1   0   6     1318.92     1249.20     44.18 o 
   0   0   6     1779.66     1636.76     94.99 o 
   1   0   6      242.43      200.17      8.93 o 
   2   0   6       18.64       19.05      3.89 o 
   3   0   6     2737.87     2509.26    235.20 o 
   4   0   6     8448.00     8657.93    936.64 o 
   5   0   6     1216.32     1125.38    149.73 o 
   6   0   6      252.43      270.90     18.60 o 
   7   0   6       10.36        3.72      5.65 o 
   8   0   6      144.48      151.89     16.51 o 
   9   0   6      229.83      231.78     20.68 o 
  10   0   6      151.34      168.26     19.34 o 
  11   0   6        1.83       -7.88      7.29 o 
  -8   1   6       11.95       14.94      9.83 o 
  -7   1   6        0.08       -1.44      7.39 o 
  -6   1   6       45.27       58.83     12.87 o 
  -5   1   6       66.62       52.82      9.15 o 
  -4   1   6       71.48       60.41      8.75 o 
  -3   1   6      271.05      273.58     13.83 o 
  -2   1   6       26.48       15.34      8.03 o 
  -1   1   6     1523.50     1431.14     47.68 o 
   0   1   6      457.61      416.74     25.81 o 
   1   1   6     2261.15     2234.20    137.91 o 
   2   1   6      185.55      255.00     16.96 o 
   3   1   6     7005.92     6970.45    646.02 o 
   4   1   6     2826.94     3086.85    326.39 o 
   5   1   6      567.55      621.58     59.88 o 
   6   1   6      124.44      116.12     12.72 o 
   7   1   6      117.24      110.09     13.54 o 
   8   1   6       10.66       10.56      7.44 o 
   9   1   6       70.41       73.04     13.69 o 
  10   1   6       15.58       21.42      9.97 o 
  11   1   6       47.11       41.95     13.39 o 
  -8   2   6       50.98       47.85     11.52 o 
  -7   2   6       15.40       10.29      8.22 o 
  -6   2   6      178.14      177.41     14.41 o 
  -5   2   6      552.80      544.69     21.09 o 
  -4   2   6       61.35       50.80     10.41 o 
  -3   2   6      164.90      152.12     11.24 o 
  -2   2   6        3.65       12.00      5.04 o 
  -1   2   6      283.00      269.03     15.25 o 
   0   2   6     2220.11     2049.24    105.03 o 
   1   2   6     1023.89      925.11     59.58 o 
   2   2   6     2204.75     2000.65    201.73 o 
   3   2   6     1237.11     1329.51    130.02 o 
   4   2   6       29.92       33.28      8.41 o 
   5   2   6      172.85      147.88     16.36 o 
   6   2   6     1083.89     1036.23    141.25 o 
   7   2   6        7.18       13.87      4.87 o 
   8   2   6     1112.22     1060.26     38.83 o 
   9   2   6       98.43       79.89     14.28 o 
  10   2   6       11.74        6.10      8.78 o 
  11   2   6       74.58       80.04     16.51 o 
  -8   3   6       41.01       41.18     11.18 o 
  -7   3   6      130.18      152.28     14.91 o 
  -6   3   6       32.31       25.45      8.43 o 
  -5   3   6      342.32      365.57     17.74 o 
  -4   3   6        1.13        7.34      5.89 o 
  -3   3   6      398.53      339.38     15.44 o 
  -2   3   6      470.45      431.87     16.18 o 
  -1   3   6      160.36      159.86      7.66 o 
   0   3   6     2190.28     2126.20     99.90 o 
   1   3   6      561.45      562.21     36.22 o 
   2   3   6      171.58      177.63     13.24 o 
   3   3   6      398.57      390.66     18.74 o 
   4   3   6      384.28      358.68     18.30 o 
   5   3   6      460.50      490.88     71.41 o 
   6   3   6       82.99      109.03      8.78 o 
   7   3   6      198.61      192.61     29.23 o 
   8   3   6       16.64       17.99      5.84 o 
   9   3   6      136.21      132.70     17.41 o 
  10   3   6      239.58      222.70     21.57 o 
  11   3   6        0.55        0.74      8.33 o 
  -8   4   6        2.79        8.63     14.28 o 
  -7   4   6      136.99      128.28     13.94 o 
  -6   4   6       13.96       16.48      9.30 o 
  -5   4   6       54.09       64.87      9.72 o 
  -4   4   6       79.53       92.64     10.14 o 
  -3   4   6       88.02       86.24      9.45 o 
  -2   4   6      217.35      188.77     11.75 o 
  -1   4   6        2.64        3.38      3.48 o 
   0   4   6      413.54      469.81     21.72 o 
   1   4   6        3.84        4.46      4.76 o 
   2   4   6        7.32        5.06      4.91 o 
   3   4   6      636.13      651.60     25.14 o 
   4   4   6       16.67       44.48      8.78 o 
   5   4   6     1563.85     1723.17     41.51 o 
   6   4   6      477.42      498.22     23.95 o 
   7   4   6      340.78      340.23     21.12 o 
   8   4   6      392.49      468.85     51.47 o 
   9   4   6        0.06       -5.42      5.95 o 
  10   4   6       60.16       79.00     15.77 o 
  11   4   6       21.56       22.32     11.75 o 
  -8   5   6       44.30       40.46     18.30 o 
  -7   5   6       52.38       44.18     17.11 o 
  -6   5   6      106.83      122.88     12.90 o 
  -5   5   6        1.52        4.08      6.32 o 
  -4   5   6       68.13       82.70     11.38 o 
  -3   5   6      448.83      416.63     17.14 o 
  -2   5   6       59.13       47.34      7.56 o 
  -1   5   6      447.17      381.48     19.86 o 
   0   5   6       27.14       30.05      7.88 o 
   1   5   6      216.67      207.98     15.62 o 
   2   5   6       93.84      100.42     11.90 o 
   3   5   6     1327.21     1435.75     38.53 o 
   4   5   6     2689.02     2779.27     54.30 o 
   5   5   6      126.23      117.53     13.54 o 
   6   5   6     1102.79     1337.42     40.17 o 
   7   5   6        3.05        9.37      6.99 o 
   8   5   6       70.57       76.02     13.39 o 
   9   5   6       11.28       31.54     11.16 o 
  10   5   6       52.23       58.46     10.20 o 
  11   5   6       31.09       10.71     10.86 o 
  -7   6   6        0.64       -8.48     12.35 o 
  -6   6   6      111.12      143.26     13.70 o 
  -5   6   6      104.87       87.26     11.12 o 
  -4   6   6       32.04       47.97     11.68 o 
  -3   6   6       85.29       87.26      9.95 o 
  -2   6   6        2.22       -0.59      4.51 o 
  -1   6   6      674.63      675.86     42.99 o 
   0   6   6      247.24      248.59     18.15 o 
   1   6   6     1092.35     1063.24     34.66 o 
   2   6   6      951.46      975.17     33.32 o 
   3   6   6      408.22      437.97     23.36 o 
   4   6   6      909.88      955.08     34.22 o 
   5   6   6       62.73       67.39     11.75 o 
   6   6   6      109.55      128.39     15.32 o 
   7   6   6      116.75      121.84     16.22 o 
   8   6   6      207.44      202.62     20.08 o 
   9   6   6      124.10      126.75     18.30 o 
  10   6   6       66.99       50.88     14.43 o 
  -7   7   6       19.90       15.92     15.47 o 
  -6   7   6       62.29       48.20     16.07 o 
  -5   7   6      144.73      133.07     13.02 o 
  -4   7   6      159.05      142.41     12.69 o 
  -3   7   6        2.52       -4.17      5.01 o 
  -2   7   6       77.31       81.47      9.86 o 
  -1   7   6      174.46      146.58     11.57 o 
   0   7   6      786.36      812.71     32.13 o 
   1   7   6        1.29        3.57      6.10 o 
   2   7   6      144.91      140.73     15.32 o 
   3   7   6      488.30      501.49     26.03 o 
   4   7   6       80.74       79.89     12.79 o 
   5   7   6      218.79      191.31     18.30 o 
   6   7   6      108.65       99.97     15.17 o 
   7   7   6        5.10        4.31      8.18 o 
   8   7   6      169.37      172.42     19.93 o 
   9   7   6       97.44       81.97     16.66 o 
  10   7   6       37.97       31.24     13.84 o 
  -6   8   6        0.05       -4.02     12.35 o 
  -5   8   6      271.52      259.15     26.93 o 
  -4   8   6       10.19       13.69      7.43 o 
  -3   8   6      202.92      197.98     14.32 o 
  -2   8   6      103.66      100.79     10.98 o 
  -1   8   6      296.55      293.07     25.89 o 
   0   8   6     1530.67     1663.22     47.31 o 
   1   8   6        9.10       12.94      8.33 o 
   2   8   6       26.00       35.11     10.41 o 
   3   8   6       15.68       21.57      9.22 o 
   4   8   6        0.58       -3.72      5.36 o 
   5   8   6      456.06      438.27     27.52 o 
   6   8   6        0.17        5.50      8.18 o 
   7   8   6      173.34      201.43     21.42 o 
   8   8   6       89.94       92.24     17.26 o 
   9   8   6       16.69        8.48     11.16 o 
  -6   9   6       12.73        5.36     14.28 o 
  -5   9   6        0.08        0.15     12.35 o 
  -4   9   6      188.47      196.52     24.10 o 
  -3   9   6        4.04       -0.67      6.38 o 
  -2   9   6       50.82       58.31      9.86 o 
  -1   9   6       11.26        1.63      6.15 o 
   0   9   6      208.07      200.54     19.49 o 
   1   9   6      133.88      140.44     17.26 o 
   2   9   6       21.23       17.41      9.67 o 
   3   9   6       20.51       15.62      9.52 o 
   4   9   6      182.43      207.83     20.68 o 
   5   9   6      207.71      211.55     21.42 o 
   6   9   6      413.66      356.45     27.37 o 
   7   9   6       14.79        4.31      9.52 o 
   8   9   6      207.37      192.65     23.06 o 
   9   9   6       21.95       30.20     14.73 o 
  -5  10   6       24.95        5.95     14.73 o 
  -4  10   6       52.23       58.91     17.85 o 
  -3  10   6       32.34       32.88     14.73 o 
  -2  10   6        4.15        6.89      7.50 o 
  -1  10   6      110.83      108.27     26.26 o 
   0  10   6       53.68       37.94     12.05 o 
   1  10   6      399.29      426.07     28.12 o 
   2  10   6       34.11       39.87     12.35 o 
   3  10   6      103.88      120.95     18.15 o 
   4  10   6       36.93       47.46     13.54 o 
   5  10   6        2.78       -2.08      8.33 o 
   6  10   6      223.49      264.51     25.44 o 
   7  10   6       62.89       63.37     16.07 o 
   8  10   6       27.12       18.74     12.79 o 
  -3  11   6       31.13       49.84     16.36 o 
  -1  11   6        5.52       13.24     10.56 o 
   0  11   6       66.97       65.46     15.17 o 
   1  11   6       66.69       76.91     16.07 o 
   2  11   6      261.11      272.39     25.14 o 
   3  11   6        6.54        8.63     10.71 o 
   4  11   6       19.16       13.84     11.01 o 
   5  11   6      104.84      116.63     19.93 o 
   6  11   6       48.47       37.04     14.28 o 
   0  12   6      117.29      134.63     20.38 o 
   1  12   6       29.53       31.24     13.24 o 
   2  12   6      114.24      119.46     20.38 o 
   3  12   6       62.49       68.58     17.26 o 
   4  12   6       60.88       44.93     15.77 o 
  -1  -8   7       86.54       65.16     17.55 o 
   0  -8   7       15.19       22.46     14.43 o 
   1  -8   7      185.20      170.04     23.65 o 
   2  -8   7        1.19        4.61     11.90 o 
   3  -8   7       36.81       35.11     15.03 o 
   4  -8   7        6.49       -1.93      9.82 o 
   5  -8   7      107.20       80.33     18.89 o 
   6  -8   7       15.88       16.81     12.35 o 
  -3  -7   7      116.92      119.91     21.27 o 
  -2  -7   7        0.05      -10.41      9.82 o 
  -1  -7   7       31.81       58.69     10.84 o 
   0  -7   7       27.57       17.85     11.31 o 
   1  -7   7      279.63      281.91     25.29 o 
   2  -7   7       93.00       75.42     16.81 o 
   3  -7   7       28.73       24.84     13.09 o 
   4  -7   7      177.07      150.11     21.57 o 
   5  -7   7       19.63       10.12     11.01 o 
   6  -7   7      192.08      203.66     22.91 o 
   7  -7   7       77.13       71.11     16.96 o 
  -4  -6   7        4.27       -2.08     10.26 o 
  -3  -6   7       94.13       95.21     18.30 o 
  -2  -6   7        0.40       -3.42      8.63 o 
  -1  -6   7        1.05        3.64      6.52 o 
   0  -6   7       21.96       22.92      7.78 o 
   1  -6   7       24.40       35.70     12.35 o 
   2  -6   7      491.44      487.96     30.05 o 
   3  -6   7        6.53        9.97      9.52 o 
   4  -6   7      154.25      125.71     18.74 o 
   5  -6   7       73.75       82.27     16.22 o 
   6  -6   7       55.13       35.26     11.90 o 
   7  -6   7       94.61       96.10     17.85 o 
   8  -6   7       13.92       11.16     10.86 o 
  -5  -5   7       17.67       24.40     13.24 o 
  -4  -5   7        0.84        4.02     10.56 o 
  -3  -5   7        7.08       15.62     11.60 o 
  -2  -5   7      305.35      330.11     25.59 o 
  -1  -5   7        0.06       -3.28      5.49 o 
   0  -5   7      364.19      436.61     29.60 o 
   1  -5   7      348.44      357.29     16.39 o 
   2  -5   7       38.46       37.34     11.75 o 
   3  -5   7     1217.52     1181.06     43.29 o 
   4  -5   7       18.25        3.87      7.88 o 
   5  -5   7      115.02      108.00     16.66 o 
   6  -5   7        1.86        0.60      7.14 o 
   7  -5   7      212.45      238.77     22.91 o 
   8  -5   7        9.15        8.93      9.97 o 
   9  -5   7       45.58       45.37     14.58 o 
  -5  -4   7       79.15       59.80     16.51 o 
  -4  -4   7        1.45       -2.08      8.93 o 
  -3  -4   7       39.05       34.37     11.90 o 
  -2  -4   7      327.14      316.58     24.40 o 
  -1  -4   7       18.72       17.37      6.02 o 
   0  -4   7      240.76      233.20     13.20 o 
   1  -4   7        2.24        2.50      4.31 o 
   2  -4   7      243.94      266.04     19.04 o 
   3  -4   7      133.17      135.23     15.32 o 
   4  -4   7      404.94      377.87     24.55 o 
   5  -4   7      133.51      105.48     15.77 o 
   6  -4   7       19.81       16.36      8.93 o 
   7  -4   7       51.53       50.13     13.09 o 
   8  -4   7       97.30       96.70     16.81 o 
   9  -4   7        0.93        2.08      8.78 o 
  10  -4   7       65.23       59.95     16.07 o 
  -6  -3   7       99.29       83.76     19.04 o 
  -5  -3   7        7.20       -3.42      9.07 o 
  -4  -3   7      208.44      197.86     21.72 o 
  -3  -3   7       13.91       12.94     10.12 o 
  -2  -3   7       42.93       49.09     12.05 o 
  -1  -3   7      418.85      406.01     16.51 o 
   0  -3   7      151.75      139.20     15.77 o 
   1  -3   7      873.90      972.36     51.99 o 
   2  -3   7      319.16      350.39     44.63 o 
   3  -3   7      190.16      208.38     19.49 o 
   4  -3   7       49.61       49.09     10.71 o 
   5  -3   7      170.22      187.00     17.85 o 
   6  -3   7      225.26      232.67     20.08 o 
   7  -3   7       44.63       38.83     11.75 o 
   8  -3   7       22.40       24.10     11.16 o 
   9  -3   7       51.94       46.42     13.69 o 
  10  -3   7       11.21       16.81     10.86 o 
  -6  -2   7       79.63       74.68     17.70 o 
  -5  -2   7      167.36      207.23     23.06 o 
  -4  -2   7       29.82       26.33     11.31 o 
  -3  -2   7      303.24      283.40     22.76 o 
  -2  -2   7       64.15       73.19     13.09 o 
  -1  -2   7       77.38       82.72      8.15 o 
   0  -2   7       90.02       88.47     13.39 o 
   1  -2   7      497.22      511.95     16.29 o 
   2  -2   7      146.93      130.16      8.89 o 
   3  -2   7       12.04       14.63      4.20 o 
   4  -2   7      661.13      669.30     28.71 o 
   5  -2   7      169.91      145.35     15.03 o 
   6  -2   7      182.69      146.98     15.77 o 
   7  -2   7      241.87      265.85     21.42 o 
   8  -2   7        4.94        1.19      6.55 o 
   9  -2   7      150.54      132.11     18.74 o 
  10  -2   7        0.28       -1.19      8.18 o 
  11  -2   7       36.14       32.28     13.69 o 
  -7  -1   7       74.98       81.23     19.19 o 
  -6  -1   7        0.30       -7.44     10.12 o 
  -5  -1   7       72.14       88.81     16.81 o 
  -4  -1   7       17.81       17.85     10.71 o 
  -3  -1   7      200.28      212.14     19.49 o 
  -2  -1   7      197.90      218.69     18.74 o 
  -1  -1   7       74.46       79.14     12.20 o 
   0  -1   7      167.79      138.79     13.09 o 
   1  -1   7       80.53       66.47      6.71 o 
   2  -1   7      805.57      835.76     39.87 o 
   3  -1   7       86.20       78.76      7.14 o 
   4  -1   7        1.13        5.41      3.36 o 
   5  -1   7      341.45      328.03     20.53 o 
   6  -1   7       11.10        5.80      5.65 o 
   7  -1   7      157.23      154.12     16.66 o 
   8  -1   7        4.37        7.59      7.29 o 
   9  -1   7       43.93       49.39     12.94 o 
  10  -1   7      126.16      164.39     20.98 o 
  11  -1   7       32.44       24.99     12.65 o 
  -7   0   7       24.60       20.53     13.69 o 
  -6   0   7       60.70       57.13     15.92 o 
  -5   0   7       15.48       16.24      8.36 o 
  -4   0   7       10.72       13.07      6.97 o 
  -3   0   7       58.87       67.39     12.94 o 
  -2   0   7      308.60      287.86     20.68 o 
  -1   0   7      248.72      278.34     19.19 o 
   0   0   7     1158.03     1137.26     80.56 o 
   1   0   7       55.40       55.30      5.97 o 
   2   0   7       35.78       31.45      4.88 o 
   3   0   7      710.51      729.72     68.88 o 
   4   0   7     1961.66     2277.01    234.23 o 
   5   0   7      250.37      250.49     25.81 o 
   6   0   7       14.58        8.93      5.80 o 
   7   0   7      284.60      229.99     19.19 o 
   8   0   7       86.66      107.41     15.62 o 
   9   0   7        1.92        8.03      7.74 o 
  10   0   7      185.47      187.15     20.68 o 
  11   0   7       15.17       21.57     12.05 o 
  -7   1   7       17.80       15.32      9.65 o 
  -6   1   7      128.59      123.63     17.93 o 
  -5   1   7       64.42       51.54      9.87 o 
  -4   1   7        1.69       -0.28      6.11 o 
  -3   1   7        1.60        0.31      5.28 o 
  -2   1   7      305.89      289.80     20.38 o 
  -1   1   7      556.58      537.94     25.44 o 
   0   1   7        1.08        2.96      2.83 o 
   1   1   7      515.98      432.25     23.28 o 
   2   1   7      107.97      124.76     17.41 o 
   3   1   7     1378.46     1441.16    178.15 o 
   4   1   7       68.12       89.00     21.50 o 
   5   1   7       78.66       78.25      9.37 o 
   6   1   7      124.89      127.02     17.11 o 
   7   1   7       24.75       24.55      9.07 o 
   8   1   7      514.01      517.41     28.71 o 
   9   1   7       49.52       55.94     12.65 o 
  10   1   7       57.69       67.54     14.58 o 
  11   1   7       95.93      112.91     18.89 o 
  -7   2   7        3.97       -5.55      8.04 o 
  -6   2   7       36.06       50.99     10.76 o 
  -5   2   7      276.90      309.44     26.33 o 
  -4   2   7       30.61       21.06      7.83 o 
  -3   2   7      543.17      555.89     20.35 o 
  -2   2   7        6.46        4.46      6.25 o 
  -1   2   7      750.40      737.29     29.46 o 
   0   2   7      886.39      903.97     53.78 o 
   1   2   7      487.93      421.39     39.20 o 
   2   2   7       97.33       90.85      7.07 o 
   3   2   7        1.80       -0.41      2.45 o 
   4   2   7        3.10        8.70      4.91 o 
   5   2   7      296.22      325.99     34.81 o 
   6   2   7       62.49       73.80     16.22 o 
   7   2   7       53.81       46.86     14.28 o 
   8   2   7        2.32        2.23      6.10 o 
   9   2   7      144.66      209.17     19.93 o 
  10   2   7       18.67        9.97      9.52 o 
  11   2   7       80.76       81.67     17.11 o 
  -7   3   7       18.23        9.18      9.18 o 
  -6   3   7       29.01       11.88      9.00 o 
  -5   3   7      107.39      125.40     12.92 o 
  -4   3   7       50.23       56.18      9.29 o 
  -3   3   7      200.57      224.96     28.41 o 
  -2   3   7      278.74      249.43     14.05 o 
  -1   3   7      820.37      804.68     30.94 o 
   0   3   7     2746.85     2752.49    131.73 o 
   1   3   7      209.53      216.75     13.84 o 
   2   3   7      620.99      564.11     30.57 o 
   3   3   7       52.01       44.82      5.99 o 
   4   3   7     1354.16     1395.52    139.10 o 
   5   3   7      179.54      175.13     17.70 o 
   6   3   7      860.17      854.25     86.58 o 
   7   3   7        8.70       12.93      5.36 o 
   8   3   7       18.51       26.66      6.47 o 
   9   3   7       10.96       11.46      9.22 o 
  10   3   7       54.85       44.78     13.84 o 
  11   3   7       19.51       24.99     11.75 o 
  -7   4   7       52.26       56.36     11.97 o 
  -6   4   7        2.70        4.61      8.41 o 
  -5   4   7      179.24      182.89     14.36 o 
  -4   4   7       12.94       14.09      6.85 o 
  -3   4   7        9.73       11.81      6.39 o 
  -2   4   7      917.10      858.33     35.78 o 
  -1   4   7       14.22       24.25      8.33 o 
   0   4   7     1056.56     1068.17     41.21 o 
   1   4   7      314.96      316.87     19.34 o 
   2   4   7       93.56       86.28     11.60 o 
   3   4   7      454.26      477.10     22.91 o 
   4   4   7        4.04        1.19      5.36 o 
   5   4   7      695.65      649.52     27.08 o 
   6   4   7       75.43      126.60     14.13 o 
   7   4   7     1141.52     1229.49    144.90 o 
   8   4   7       90.90       74.63      9.35 o 
   9   4   7       25.88       16.36      9.82 o 
  10   4   7      149.43      158.73     19.64 o 
  11   4   7       16.90        4.76      9.82 o 
  -7   5   7       23.62       32.71     10.58 o 
  -6   5   7       35.53       36.34      9.94 o 
  -5   5   7       41.77       43.01      9.72 o 
  -4   5   7      120.96      133.98     12.70 o 
  -3   5   7       40.47       41.24      8.28 o 
  -2   5   7      191.36      180.72     15.69 o 
  -1   5   7      249.23      214.22     17.70 o 
   0   5   7      101.19      105.92     13.09 o 
   1   5   7      794.91      833.54     31.24 o 
   2   5   7       60.72       60.40     10.56 o 
   3   5   7     1412.65     1481.87     40.91 o 
   4   5   7      258.44      309.73     20.08 o 
   5   5   7      587.78      637.17     28.27 o 
   6   5   7      440.35      449.57     24.70 o 
   7   5   7       46.79       57.57     11.90 o 
   8   5   7      171.07      197.12     18.74 o 
   9   5   7        0.68       -1.30      5.25 o 
  10   5   7       59.67       52.37     14.88 o 
  11   5   7       24.90       29.16     13.24 o 
  -7   6   7        0.99      -18.97     12.65 o 
  -6   6   7       42.82       47.32     16.36 o 
  -5   6   7       44.39       24.50      8.43 o 
  -4   6   7       18.37       31.60      8.37 o 
  -3   6   7      117.59      110.30     11.55 o 
  -2   6   7       70.36       64.10      9.27 o 
  -1   6   7      127.86      117.21     10.92 o 
   0   6   7        4.75       -0.15      6.10 o 
   1   6   7     1059.80     1140.30     37.79 o 
   2   6   7       90.10       87.77     12.94 o 
   3   6   7      229.31      223.30     18.15 o 
   4   6   7      617.12      757.22     31.54 o 
   5   6   7        0.75        0.15      5.95 o 
   6   6   7      348.93      346.92     23.06 o 
   7   6   7      254.44      284.74     22.17 o 
   8   6   7      253.28      243.09     21.27 o 
   9   6   7       42.52       40.02     12.50 o 
  10   6   7       42.40       50.88     14.13 o 
  -6   7   7        0.20        1.19     14.43 o 
  -5   7   7      142.63      134.49     14.17 o 
  -4   7   7        8.48        4.02      6.89 o 
  -3   7   7      185.35      169.04     15.03 o 
  -2   7   7        4.15        2.48      5.46 o 
  -1   7   7      142.60      134.81     11.98 o 
   0   7   7      766.78      727.92     32.13 o 
   1   7   7       13.56       13.98      8.18 o 
   2   7   7      839.90      882.93     34.81 o 
   3   7   7       13.08        9.37      7.29 o 
   4   7   7      180.48      179.86     17.70 o 
   5   7   7      127.98      131.21     15.77 o 
   6   7   7      168.50      161.11     17.55 o 
   7   7   7       50.92       37.79     11.75 o 
   8   7   7      107.62       67.99     14.73 o 
   9   7   7       30.48       47.90     13.98 o 
  10   7   7        0.90        0.30      9.52 o 
  -6   8   7        7.44        1.34     14.73 o 
  -5   8   7        2.78       -2.08     12.65 o 
  -4   8   7        2.37       -6.98      6.77 o 
  -3   8   7       49.61       52.81      9.87 o 
  -2   8   7       58.77       55.71      9.80 o 
  -1   8   7       93.92       97.33     18.60 o 
   0   8   7     1043.47     1042.86     39.72 o 
   1   8   7      108.26      120.95     16.22 o 
   2   8   7      133.54      137.31     17.11 o 
   3   8   7       83.48       89.71     14.43 o 
   4   8   7        0.79       -0.30      6.99 o 
   5   8   7      357.84      359.12     25.44 o 
   6   8   7      113.84      106.81     16.66 o 
   7   8   7      144.63      132.85     18.89 o 
   8   8   7       79.14       81.38     16.36 o 
   9   8   7        0.51        5.50      9.67 o 
  -5   9   7       57.51       45.52     17.55 o 
  -4   9   7       17.14       15.32     14.73 o 
  -3   9   7       16.52       15.25      8.29 o 
  -2   9   7      109.84      113.51     13.91 o 
  -1   9   7        2.18        1.93      8.03 o 
   0   9   7       33.44       21.27     10.26 o 
   1   9   7        2.65       -3.12      6.99 o 
   2   9   7        2.57        4.76      8.18 o 
   3   9   7       85.75      108.45     16.81 o 
   4   9   7        4.58       -1.64      7.74 o 
   5   9   7      439.37      412.83     28.56 o 
   6   9   7       31.74       23.21     11.46 o 
   7   9   7      384.54      312.26     27.08 o 
   8   9   7      209.08      192.36     23.06 o 
   9   9   7        7.23        6.99     11.16 o 
  -4  10   7      220.20      176.14     25.59 o 
  -3  10   7        0.17      -14.13     11.46 o 
  -2  10   7       28.76       30.26      9.72 o 
  -1  10   7       22.64       16.51     11.01 o 
   0  10   7       51.21       48.65     13.39 o 
   1  10   7      236.32      245.76     23.06 o 
   2  10   7        6.89        8.03      9.67 o 
   3  10   7      186.59      220.03     22.61 o 
   4  10   7       12.10        5.36      8.78 o 
   5  10   7       11.53        4.17      9.37 o 
   6  10   7      372.41      356.15     28.86 o 
   7  10   7       17.34       13.54     11.60 o 
   8  10   7      174.14      158.88     23.06 o 
  -3  11   7       57.04       38.83     18.15 o 
  -2  11   7        4.22       -0.80      7.95 o 
  -1  11   7       22.33       17.70     11.75 o 
   0  11   7       29.73       30.20     12.79 o 
   1  11   7      124.11      111.28     18.45 o 
   2  11   7      120.15      136.27     20.53 o 
   3  11   7        6.73       15.32     10.86 o 
   4  11   7      195.03      186.11     22.61 o 
   5  11   7      108.94       91.79     18.15 o 
   6  11   7       58.25       60.55     16.81 o 
  -1  12   7       43.32       29.60     13.84 o 
   0  12   7       89.58      102.20     19.19 o 
   1  12   7        1.56       13.84     11.90 o 
   2  12   7       94.47      110.39     19.93 o 
   3  12   7       19.14       24.70     13.69 o 
   4  12   7       86.09       77.95     18.45 o 
   0  -7   8       80.81       81.67     18.00 o 
   1  -7   8      297.37      310.77     27.97 o 
   2  -7   8        3.64       -2.08     10.41 o 
   3  -7   8       30.93       19.04     12.50 o 
   4  -7   8       73.84       72.45     18.00 o 
   5  -7   8       31.51       19.04     13.09 o 
   6  -7   8      112.91       98.78     19.64 o 
  -2  -6   8        2.02        4.91     11.46 o 
  -1  -6   8       27.08       34.66     13.09 o 
   0  -6   8        4.34        4.76     10.12 o 
   1  -6   8       55.62       62.18     15.32 o 
   2  -6   8      150.98      132.40     19.49 o 
   3  -6   8        3.07       10.71     11.01 o 
   4  -6   8      357.50      383.97     29.31 o 
   5  -6   8        1.50        0.45      9.52 o 
   6  -6   8       81.85       63.82     16.36 o 
   7  -6   8       48.66       39.72     14.13 o 
   8  -6   8       38.24       46.12     15.77 o 
  -3  -5   8       55.73       32.43     14.28 o 
  -2  -5   8       31.40       34.37     13.24 o 
  -1  -5   8        0.79        0.60      9.07 o 
   0  -5   8      203.09      207.67     14.62 o 
   1  -5   8        1.33        5.50      8.78 o 
   2  -5   8      332.54      349.75     25.74 o 
   3  -5   8       69.15       78.40     15.17 o 
   4  -5   8        2.65       -1.34      8.03 o 
   5  -5   8      169.80      170.19     20.23 o 
   6  -5   8        3.22       -5.65      7.29 o 
   7  -5   8       94.54       86.88     16.66 o 
   8  -5   8        4.04        1.19      9.52 o 
   9  -5   8        7.06        8.63     10.71 o 
  -4  -4   8        0.96       -0.74     10.12 o 
  -3  -4   8       31.45       36.75     13.84 o 
  -2  -4   8      143.87      159.63     19.79 o 
  -1  -4   8       75.39       66.20     14.28 o 
   0  -4   8      270.91      302.04     15.80 o 
   1  -4   8      404.08      456.81     30.79 o 
   2  -4   8      177.67      162.16     17.85 o 
   3  -4   8      327.07      329.82     23.95 o 
   4  -4   8        0.19        2.23      7.44 o 
   5  -4   8      314.85      317.77     24.84 o 
   6  -4   8       11.59        1.34      8.03 o 
   7  -4   8      214.89      230.44     22.61 o 
   8  -4   8       27.93       27.22     11.75 o 
   9  -4   8       38.12       26.33     12.50 o 
  -5  -3   8        9.21        4.76     10.86 o 
  -4  -3   8        6.47        2.23      9.82 o 
  -3  -3   8       29.97       38.38     13.24 o 
  -2  -3   8        9.61        6.55      8.93 o 
  -1  -3   8      476.60      571.41     30.65 o 
   0  -3   8       37.95       30.03      6.67 o 
   1  -3   8      126.63      132.97     20.16 o 
   2  -3   8      625.76      661.96     41.73 o 
   3  -3   8       26.24       20.23      8.18 o 
   4  -3   8      179.95      145.35     16.51 o 
   5  -3   8      114.68      114.85     16.22 o 
   6  -3   8      171.29      185.66     19.49 o 
   7  -3   8        8.16       10.56      8.48 o 
   8  -3   8      252.65      281.32     24.55 o 
   9  -3   8       12.92       10.86      9.82 o 
  10  -3   8       17.03        6.40     10.26 o 
  -5  -2   8       28.41       16.36     12.05 o 
  -4  -2   8      238.59      237.73     24.10 o 
  -3  -2   8      228.20      235.65     22.76 o 
  -2  -2   8       36.61       45.08     12.20 o 
  -1  -2   8      353.75      372.22     24.55 o 
   0  -2   8      220.29      201.50     11.84 o 
   1  -2   8      144.01      162.50     10.63 o 
   2  -2   8       38.09       32.35      6.10 o 
   3  -2   8       25.14       24.60      5.68 o 
   4  -2   8      415.64      376.68     23.21 o 
   5  -2   8        7.13        2.83      6.55 o 
   6  -2   8      231.58      257.81     21.27 o 
   7  -2   8       16.92       18.30      9.37 o 
   8  -2   8       38.47       49.09     13.24 o 
   9  -2   8      242.39      218.54     22.46 o 
  10  -2   8        1.10        2.23      9.52 o 
  -6  -1   8       37.93       16.81     13.24 o 
  -5  -1   8      208.18      245.17     26.03 o 
  -4  -1   8       13.08        3.87      8.63 o 
  -3  -1   8      333.73      354.66     26.18 o 
  -2  -1   8        3.12        1.19      6.99 o 
  -1  -1   8       34.69       31.84     10.26 o 
   0  -1   8      318.98      339.62     31.98 o 
   1  -1   8      313.48      315.77     16.59 o 
   2  -1   8      305.24      302.05     34.22 o 
   3  -1   8        7.25        7.65      4.09 o 
   4  -1   8      259.96      288.84     22.54 o 
   5  -1   8      532.25      476.95     25.74 o 
   6  -1   8      173.43      152.04     16.66 o 
   7  -1   8      202.15      190.57     19.04 o 
   8  -1   8        4.24        8.93      7.88 o 
   9  -1   8      109.77      120.20     18.60 o 
  10  -1   8       23.45       26.03     12.05 o 
  11  -1   8       38.85       30.05     13.24 o 
  -6   0   8        2.34        2.08     12.05 o 
  -5   0   8      138.46      123.77     19.93 o 
  -4   0   8        0.59        2.98      9.07 o 
  -3   0   8      490.32      523.21     30.50 o 
  -2   0   8      172.85      181.50     18.45 o 
  -1   0   8       25.21       24.70      9.22 o 
   0   0   8      906.03      925.35     35.70 o 
   1   0   8       59.72       73.19      9.07 o 
   2   0   8      644.37      647.31     45.60 o 
   3   0   8      104.25      124.23      8.88 o 
   4   0   8      132.03      114.75      8.71 o 
   5   0   8      408.89      427.12     47.38 o 
   6   0   8       68.76       75.42     13.09 o 
   7   0   8      240.39      274.33     21.87 o 
   8   0   8        4.14       -2.68      6.40 o 
   9   0   8       64.50       45.97     13.24 o 
  10   0   8       83.19       91.64     17.41 o 
  11   0   8        2.79        8.03     11.31 o 
  -6   1   8       16.58       12.41      9.93 o 
  -5   1   8       45.48       37.75     10.17 o 
  -4   1   8       49.32       27.97     11.75 o 
  -3   1   8      122.54      123.03     17.11 o 
  -2   1   8      414.83      432.61     26.03 o 
  -1   1   8      248.73      238.77     19.19 o 
   0   1   8      222.40      209.61     17.41 o 
   1   1   8     1415.39     1419.26     97.59 o 
   2   1   8        3.74        5.00      3.24 o 
   3   1   8      186.91      158.46     22.84 o 
   4   1   8        4.13        5.28      3.46 o 
   5   1   8      262.43      242.02     34.51 o 
   6   1   8      830.90      804.15     80.48 o 
   7   1   8      130.30      111.28     15.77 o 
   8   1   8      156.92      147.43     18.60 o 
   9   1   8        8.02        7.14      8.48 o 
  10   1   8       88.55      101.31     17.70 o 
  11   1   8       75.24       67.09     16.22 o 
  -6   2   8       12.44       15.84     10.04 o 
  -5   2   8       32.44       17.42      8.91 o 
  -4   2   8      101.41       84.77     11.64 o 
  -3   2   8      168.98      162.30     18.30 o 
  -2   2   8      197.43      211.10     19.19 o 
  -1   2   8      514.42      535.86     27.37 o 
   0   2   8        4.67        8.03      6.55 o 
   1   2   8      373.66      373.52     36.82 o 
   2   2   8       60.68       61.71      6.75 o 
   3   2   8      497.96      451.45     44.04 o 
   4   2   8        6.92        6.52      3.96 o 
   5   2   8      169.28      193.43     12.50 o 
   6   2   8      546.94      527.07     82.12 o 
   7   2   8        3.07        9.22      8.03 o 
   8   2   8      363.94      360.61     25.29 o 
   9   2   8       15.34       12.65      8.93 o 
  10   2   8       21.52       16.96     10.56 o 
  11   2   8      105.40      123.92     19.79 o 
  -6   3   8        8.10        6.01      9.07 o 
  -5   3   8      196.18      196.56     16.31 o 
  -4   3   8       91.71       82.12     11.27 o 
  -3   3   8      347.39      348.41     18.02 o 
  -2   3   8        2.04        2.53      6.84 o 
  -1   3   8      297.44      307.35     21.42 o 
   0   3   8       64.46       71.71     11.90 o 
   1   3   8        7.11        0.05      2.89 o 
   2   3   8       77.87       82.45     11.98 o 
   3   3   8       29.19       28.56      5.53 o 
   4   3   8      340.20      319.44     32.80 o 
   5   3   8       50.58       52.15      7.31 o 
   6   3   8       15.48       11.83      5.15 o 
   7   3   8      615.01      694.84     69.62 o 
   8   3   8       25.30       24.99     10.26 o 
   9   3   8       22.18       40.61     12.50 o 
  10   3   8        5.28        2.23      7.74 o 
  11   3   8       17.00        9.37     10.71 o 
  -6   4   8       13.86       16.29      9.56 o 
  -5   4   8       49.95       42.98     10.04 o 
  -4   4   8       11.06        4.50      7.17 o 
  -3   4   8       37.53       27.04      8.07 o 
  -2   4   8      231.22      217.50     19.49 o 
  -1   4   8      200.44      192.95     18.00 o 
   0   4   8      381.96      344.40     22.02 o 
   1   4   8      660.85      679.95     38.08 o 
   2   4   8      399.79      352.92     13.86 o 
   3   4   8        0.87        3.00      3.04 o 
   4   4   8      270.88      230.04     23.51 o 
   5   4   8       44.12       47.86      7.07 o 
   6   4   8       29.78       40.75      7.26 o 
   7   4   8       27.59       17.82      6.15 o 
   8   4   8       89.14      115.05     16.29 o 
   9   4   8        4.53        1.64      7.29 o 
  10   4   8       41.95       28.71     12.20 o 
  11   4   8        0.17       -0.15      9.07 o 
  -6   5   8        6.65        2.69     11.83 o 
  -5   5   8       44.76       29.30      9.25 o 
  -4   5   8        5.21        3.41      6.71 o 
  -3   5   8      110.80      114.31     12.17 o 
  -2   5   8        2.18        3.75      6.84 o 
  -1   5   8      129.05      108.15     15.03 o 
   0   5   8      205.33      192.06     17.70 o 
   1   5   8      410.33      419.23     24.25 o 
   2   5   8      549.04      581.08     27.67 o 
   3   5   8      136.67      153.83     15.47 o 
   4   5   8        0.18       -0.45      5.65 o 
   5   5   8      903.99      936.34     34.96 o 
   6   5   8       96.29      103.54     14.43 o 
   7   5   8      204.06      216.75     19.19 o 
   8   5   8      154.47      134.27     34.81 o 
   9   5   8       13.00        8.02      6.31 o 
  10   5   8      104.41      116.93     19.49 o 
  11   5   8        3.03        4.17     10.26 o 
  -6   6   8       38.88       32.44     10.75 o 
  -5   6   8        7.94        4.69      7.73 o 
  -4   6   8       14.47       16.00      8.50 o 
  -3   6   8       53.07       44.30      9.30 o 
  -2   6   8        4.96        6.65      6.29 o 
  -1   6   8      308.30      268.52     21.57 o 
   0   6   8        3.05        5.95      7.14 o 
   1   6   8      740.99      706.20     31.84 o 
   2   6   8       64.38       70.37     12.20 o 
   3   6   8      227.01      228.36     18.89 o 
   4   6   8       40.53       39.42     10.41 o 
   5   6   8      322.73      319.25     22.61 o 
   6   6   8      429.91      459.39     26.93 o 
   7   6   8        3.53       -1.04      7.14 o 
   8   6   8      220.07      199.20     20.08 o 
   9   6   8       27.12       24.10     11.31 o 
  10   6   8       64.42       53.26     15.77 o 
  -5   7   8       31.07       21.70      9.54 o 
  -4   7   8       45.00       39.28      9.90 o 
  -3   7   8      269.33      259.91     20.38 o 
  -2   7   8       33.11       21.00      8.18 o 
  -1   7   8      127.82      132.40     17.41 o 
   0   7   8      183.23      176.44     18.74 o 
   1   7   8       47.15       62.78     12.65 o 
   2   7   8      589.94      609.80     30.79 o 
   3   7   8      136.04      130.62     16.07 o 
   4   7   8      172.63      179.86     18.30 o 
   5   7   8       12.88       17.26      8.93 o 
   6   7   8      239.63      236.24     21.12 o 
   7   7   8       40.04       47.31     12.35 o 
   8   7   8       30.42       45.08     13.09 o 
   9   7   8        8.33        0.74      9.22 o 
  10   7   8       19.30       12.94     11.75 o 
  -5   8   8       51.84       39.13     17.55 o 
  -4   8   8        6.13       10.15      8.41 o 
  -3   8   8      101.04       91.71     16.44 o 
  -2   8   8       15.27        7.32      7.31 o 
  -1   8   8       17.76       20.38     10.26 o 
   0   8   8      510.06      499.26     29.46 o 
   1   8   8      114.92      142.52     18.15 o 
   2   8   8      373.02      356.15     25.44 o 
   3   8   8        8.32       -4.76      6.69 o 
   4   8   8       24.62       20.68      9.82 o 
   5   8   8      274.45      254.24     22.46 o 
   6   8   8       82.79       73.34     14.88 o 
   7   8   8      201.90      196.07     21.27 o 
   8   8   8        8.24       -3.72      8.33 o 
   9   8   8        7.30        4.46     10.12 o 
  -4   9   8       38.39       21.50      9.86 o 
  -3   9   8       20.91       24.48      9.25 o 
  -2   9   8      101.96      116.83     20.23 o 
  -1   9   8        9.65        4.17      8.63 o 
   0   9   8        1.59       -0.74      8.03 o 
   1   9   8        5.69       12.35      9.52 o 
   2   9   8      123.84      134.19     18.74 o 
   3   9   8       97.04      113.36     17.55 o 
   4   9   8       79.88       93.57     16.36 o 
   5   9   8       10.95       14.13      9.97 o 
   6   9   8       12.38        7.74      9.52 o 
   7   9   8      154.17      167.21     21.72 o 
   8   9   8      165.36      166.17     22.76 o 
  -3  10   8        1.55       -3.12      7.79 o 
  -2  10   8        8.55       13.09     10.71 o 
  -1  10   8        5.37        9.97     10.86 o 
   0  10   8      100.26       84.35     16.36 o 
   1  10   8      203.21      199.35     22.02 o 
   2  10   8       13.16       12.65     10.26 o 
   3  10   8      192.48      180.60     21.27 o 
   4  10   8        0.92        1.34      8.93 o 
   5  10   8        3.98        7.88      9.52 o 
   6  10   8       77.51       72.90     16.81 o 
   7  10   8       14.44       12.35     11.01 o 
  -2  11   8       24.94       25.14     13.09 o 
  -1  11   8       27.18       22.91     12.35 o 
   0  11   8       22.29       21.57     12.20 o 
   1  11   8       64.22       60.70     16.22 o 
   2  11   8       29.87       22.76     12.65 o 
   3  11   8       71.31       84.20     17.70 o 
   4  11   8      378.47      373.55     30.65 o 
   5  11   8        0.97        6.25     10.56 o 
   6  11   8      154.11      161.26     22.76 o 
   1  12   8        7.09       13.54     12.79 o 
   2  12   8       84.99       64.86     17.55 o 
   3  12   8        1.85        2.38     10.71 o 
   1  -6   9        0.97        2.53     10.71 o 
   2  -6   9       13.62       15.32     12.50 o 
   3  -6   9       12.82       11.75     11.90 o 
   4  -6   9       76.10       83.76     18.30 o 
   5  -6   9        2.52        3.27     11.01 o 
   6  -6   9       31.36       45.23     16.22 o 
  -2  -5   9       40.44       19.93     13.39 o 
  -1  -5   9        9.29       14.73     12.35 o 
   0  -5   9      188.36      256.33     23.80 o 
   1  -5   9        1.56       -0.45      9.22 o 
   2  -5   9      215.52      227.02     23.06 o 
   3  -5   9        1.15        3.27      9.22 o 
   4  -5   9      128.05      122.44     19.34 o 
   5  -5   9       45.84       54.45     15.17 o 
   6  -5   9        8.60       12.20     11.16 o 
   7  -5   9       63.14       63.97     16.96 o 
   8  -5   9       13.53       24.10     12.65 o 
  -3  -4   9       22.43       28.27     13.69 o 
  -2  -4   9       45.31       46.86     14.73 o 
  -1  -4   9       82.47       75.72     15.92 o 
   0  -4   9      424.27      504.62     30.35 o 
   1  -4   9        5.86        8.85      8.33 o 
   2  -4   9      125.28      135.97     18.15 o 
   3  -4   9      174.48      189.68     20.38 o 
   4  -4   9        0.79       -0.15      8.03 o 
   5  -4   9      537.89      534.37     32.58 o 
   6  -4   9       17.79       10.56      9.97 o 
   7  -4   9       46.76       59.80     15.77 o 
   8  -4   9       18.24       18.15     10.86 o 
   9  -4   9       48.83       27.97     13.24 o 
  -4  -3   9       54.52       61.74     16.96 o 
  -3  -3   9        0.10        5.50     10.41 o 
  -2  -3   9      149.37      200.54     22.46 o 
  -1  -3   9      176.85      183.13     20.38 o 
   0  -3   9      240.56      262.72     22.46 o 
   1  -3   9      423.90      450.39     28.49 o 
   2  -3   9      125.69      142.25     11.75 o 
   3  -3   9      183.97      191.31     19.04 o 
   4  -3   9        3.49        2.08      7.44 o 
   5  -3   9      329.75      313.90     24.55 o 
   6  -3   9        6.18       13.54      9.82 o 
   7  -3   9      151.66      141.92     19.93 o 
   8  -3   9        9.10       10.41      9.82 o 
   9  -3   9        3.44        9.07     10.71 o 
  -4  -2   9       50.74       63.37     16.81 o 
  -3  -2   9       52.27       53.41     14.88 o 
  -2  -2   9       79.09      106.37     17.55 o 
  -1  -2   9       52.52       79.14     14.73 o 
   0  -2   9      259.05      235.35     20.68 o 
   1  -2   9      220.91      268.56     22.61 o 
   2  -2   9      133.72      137.95     18.60 o 
   3  -2   9      272.10      301.39     33.99 o 
   4  -2   9      115.82      126.45     16.51 o 
   5  -2   9        0.30        6.55      7.88 o 
   6  -2   9      421.12      398.70     27.22 o 
   7  -2   9        3.62       -1.04      7.59 o 
   8  -2   9      177.21      187.15     20.83 o 
   9  -2   9      160.32      174.21     21.27 o 
  10  -2   9        1.23        0.00      8.78 o 
  -5  -1   9       11.96        7.88     12.35 o 
  -4  -1   9       15.88       13.24     11.16 o 
  -3  -1   9       20.64       12.20     10.56 o 
  -2  -1   9        6.78        5.65      8.63 o 
  -1  -1   9        1.18        3.72      7.44 o 
   0  -1   9        7.83        6.40      7.44 o 
   1  -1   9      197.47      202.77     12.03 o 
   2  -1   9       12.22       12.00      4.96 o 
   3  -1   9        4.51        3.74      4.20 o 
   4  -1   9      135.58      153.68     15.77 o 
   5  -1   9       74.44       72.30     13.54 o 
   6  -1   9       58.44       66.80     13.98 o 
   7  -1   9      203.64      182.69     19.79 o 
   8  -1   9       32.77       34.51     11.90 o 
   9  -1   9       99.94      114.40     19.04 o 
  10  -1   9        0.11       -9.67      6.69 o 
  -5   0   9      102.75       77.51     18.60 o 
  -4   0   9        1.75        5.21     11.01 o 
  -3   0   9       70.86       72.75     15.17 o 
  -2   0   9       37.75       32.13     11.75 o 
  -1   0   9       62.74       49.24     12.20 o 
   0   0   9      233.83      259.30     20.68 o 
   1   0   9        5.20        3.15      3.67 o 
   2   0   9      531.23      521.06     40.91 o 
   3   0   9       49.46       48.12     12.27 o 
   4   0   9      197.21      202.91     15.84 o 
   5   0   9      876.22      845.59     35.11 o 
   6   0   9      606.92      466.53     27.82 o 
   7   0   9      278.70      253.95     22.17 o 
   8   0   9        2.58       -6.25      5.65 o 
   9   0   9       40.25       55.34     14.43 o 
  10   0   9        9.59        5.50     10.12 o 
  11   0   9       13.42       20.23     13.24 o 
  -5   1   9       33.26       24.55     13.69 o 
  -4   1   9       32.45       31.39     12.50 o 
  -3   1   9        4.10        4.17      8.48 o 
  -2   1   9       28.34       22.91     10.56 o 
  -1   1   9       20.82       26.78      9.97 o 
   0   1   9      526.31      496.29     27.37 o 
   1   1   9      263.73      252.87     12.37 o 
   2   1   9      242.80      219.44     19.04 o 
   3   1   9      377.43      397.34     37.86 o 
   4   1   9        1.06        0.32      3.54 o 
   5   1   9     1716.00     1779.85    153.68 o 
   6   1   9      532.37      508.93     28.41 o 
   7   1   9      238.85      218.84     20.53 o 
   8   1   9       39.30       33.32     11.31 o 
   9   1   9       70.33       69.92     15.62 o 
  10   1   9      108.75      103.69     18.60 o 
  11   1   9        6.79        4.31     10.12 o 
  -5   2   9        2.75       -0.15     10.71 o 
  -4   2   9      233.20      245.32     24.40 o 
  -3   2   9      237.11      210.65     21.42 o 
  -2   2   9      196.45      194.74     19.64 o 
  -1   2   9      165.55      188.64     18.89 o 
   0   2   9       86.73       97.14     14.43 o 
   1   2   9      211.82      225.78     35.56 o 
   2   2   9      100.22      103.25     10.41 o 
   3   2   9      164.85      174.34     10.81 o 
   4   2   9        6.90        5.66      4.20 o 
   5   2   9      476.47      464.40     43.37 o 
   6   2   9        1.87        0.57      4.26 o 
   7   2   9        2.25        5.50      7.29 o 
   8   2   9      259.21      243.38     22.32 o 
   9   2   9        1.27        8.03      8.33 o 
  10   2   9      250.93      259.45     24.99 o 
  11   2   9       39.42       39.87     14.88 o 
  -5   3   9       37.29       34.57     11.02 o 
  -4   3   9      208.31      202.32     22.46 o 
  -3   3   9      188.70      185.66     20.38 o 
  -2   3   9       23.57       19.49      9.82 o 
  -1   3   9      221.12      229.70     20.23 o 
   0   3   9      128.38      134.49     15.92 o 
   1   3   9      287.19      303.19     21.27 o 
   2   3   9      328.77      315.22     23.21 o 
   3   3   9       58.64       53.54      7.44 o 
   4   3   9       53.06       56.42      7.51 o 
   5   3   9       17.23       23.84      9.82 o 
   6   3   9      330.86      327.20     34.96 o 
   7   3   9      127.73      133.91     11.54 o 
   8   3   9       73.65       74.53     15.03 o 
   9   3   9       13.02        6.99      8.63 o 
  10   3   9        0.99       -4.61      8.03 o 
  11   3   9       36.55       36.45     15.03 o 
  -5   4   9      168.73      141.01     21.79 o 
  -4   4   9        3.79        8.35      7.81 o 
  -3   4   9       91.73      115.15     17.55 o 
  -2   4   9        2.77        6.10      8.18 o 
  -1   4   9        1.32        1.49      6.99 o 
   0   4   9       60.89       76.76     13.39 o 
   1   4   9      200.96      210.06     18.60 o 
   2   4   9      444.57      478.79     29.23 o 
   3   4   9       43.74       38.94      6.64 o 
   4   4   9       47.31       60.17      7.92 o 
   5   4   9      348.41      359.30     21.87 o 
   6   4   9        4.73        2.23      4.73 o 
   7   4   9      595.68      718.41     80.56 o 
   8   4   9       38.68       35.57     13.98 o 
   9   4   9       98.43       84.20     16.36 o 
  10   4   9       57.83       48.50     14.58 o 
  11   4   9       28.42       39.13     14.58 o 
  -5   5   9       38.79       38.73     11.00 o 
  -4   5   9       66.62       62.65     11.60 o 
  -3   5   9       44.04       31.69     11.60 o 
  -2   5   9       36.46       39.87     12.05 o 
  -1   5   9        1.65       -3.42      6.99 o 
   0   5   9       79.93       81.23     14.13 o 
   1   5   9       11.37       13.39      8.48 o 
   2   5   9       86.31       92.06      8.89 o 
   3   5   9       20.61       18.20      5.58 o 
   4   5   9        9.36       13.28      5.23 o 
   5   5   9      101.43      113.07     10.72 o 
   6   5   9      454.08      477.94     51.18 o 
   7   5   9        8.37        7.68      5.78 o 
   8   5   9      184.82      218.99     24.99 o 
   9   5   9       25.44       22.02     11.16 o 
  10   5   9       20.09       21.87     12.79 o 
  -5   6   9        2.32        5.30      8.71 o 
  -4   6   9       72.48       76.98     12.22 o 
  -3   6   9       22.69       16.48      8.39 o 
  -2   6   9      260.45      296.94     24.40 o 
  -1   6   9       20.71       16.51      9.97 o 
   0   6   9      377.81      358.97     25.44 o 
   1   6   9      391.32      405.69     26.18 o 
   2   6   9       16.41       20.23      9.37 o 
   3   6   9      778.16      802.60     34.96 o 
   4   6   9        9.23        8.18      7.88 o 
   5   6   9      697.41      810.93     35.41 o 
   6   6   9        3.50        5.06      7.59 o 
   7   6   9       44.73       56.98     12.94 o 
   8   6   9       42.50       44.58      9.19 o 
   9   6   9        0.09       -7.37      5.00 o 
  10   6   9      112.74      100.57     19.64 o 
  -4   7   9       71.62       66.58     12.20 o 
  -3   7   9      116.96       83.61     12.39 o 
  -2   7   9      106.72      143.26     19.34 o 
  -1   7   9       34.39       28.71     11.31 o 
   0   7   9       29.20       21.27     10.56 o 
   1   7   9      323.64      307.50     24.25 o 
   2   7   9      170.18      174.06     18.89 o 
   3   7   9      226.07      202.32     19.93 o 
   4   7   9       86.52       78.85     14.28 o 
   5   7   9       10.73        4.61      7.88 o 
   6   7   9      175.41      163.94     18.89 o 
   7   7   9        2.57        2.53      8.18 o 
   8   7   9       71.94       78.25     15.92 o 
   9   7   9        1.64       -2.53      8.78 o 
  -4   8   9        9.47        1.73      8.23 o 
  -3   8   9       70.56       64.74     11.76 o 
  -2   8   9        9.95       14.43     10.41 o 
  -1   8   9       48.61       51.18     13.98 o 
   0   8   9       90.76       85.39     15.92 o 
   1   8   9      279.78      300.81     24.99 o 
   2   8   9      661.15      720.78     36.00 o 
   3   8   9        9.02       17.85      9.82 o 
   4   8   9      111.81      125.11     17.55 o 
   5   8   9       22.09       24.10     10.71 o 
   6   8   9      102.01      106.07     17.26 o 
   7   8   9       90.88      104.29     18.00 o 
   8   8   9        7.85        5.95      9.37 o 
   9   8   9        2.22       -2.08      8.93 o 
  -3   9   9        8.97        9.87      8.81 o 
  -2   9   9       40.29       30.79     12.65 o 
  -1   9   9       13.42       19.49     11.75 o 
   0   9   9        2.21       -3.57      7.88 o 
   1   9   9       32.03       36.60     12.94 o 
   2   9   9      196.40      188.93     21.42 o 
   3   9   9       43.17       31.98     12.50 o 
   4   9   9       57.73       63.97     14.58 o 
   5   9   9       15.65       14.88     10.12 o 
   6   9   9        5.05       -0.60      8.93 o 
   7   9   9      142.47      167.07     22.17 o 
   8   9   9       19.28       20.83     11.90 o 
  -2  10   9       48.92       60.55     16.07 o 
  -1  10   9        5.62        5.50     10.56 o 
   0  10   9       18.23       20.38     11.90 o 
   1  10   9       86.84       56.98     15.32 o 
   2  10   9        0.39        1.79      9.07 o 
   3  10   9      170.92      166.02     22.02 o 
   4  10   9        0.00       -0.60      8.63 o 
   5  10   9       53.91       55.49     15.32 o 
   6  10   9        7.97        6.55      9.82 o 
   7  10   9       42.46       47.90     15.62 o 
  -1  11   9        6.26       10.71     11.90 o 
   0  11   9        0.13       -4.02      9.52 o 
   1  11   9       20.87       20.08     12.65 o 
   2  11   9       11.14       14.13     12.35 o 
   3  11   9      122.25      140.88     22.17 o 
   4  11   9       49.03       40.32     15.32 o 
   5  11   9       38.57       46.86     15.77 o 
   2  -5  10       79.69       65.46     16.36 o 
   3  -5  10        1.71        1.79     11.01 o 
   4  -5  10       45.05       49.54     15.32 o 
   5  -5  10        8.60      -13.39      8.93 o 
   6  -5  10        8.52       14.88     12.35 o 
  -1  -4  10       22.37       29.16     13.39 o 
   0  -4  10      183.74      175.40     21.27 o 
   2  -4  10      188.63      173.46     20.83 o 
   3  -4  10        0.31        1.34      8.93 o 
   4  -4  10       38.30       28.12     12.94 o 
   5  -4  10      146.86      149.81     20.83 o 
   6  -4  10        0.08       -0.60      9.07 o 
   7  -4  10       52.88       38.53     14.73 o 
   8  -4  10        1.11       -3.72      9.67 o 
  -2  -3  10       36.36       55.79     15.92 o 
  -1  -3  10        0.24        1.64      9.67 o 
   0  -3  10       52.77       73.64     15.62 o 
   1  -3  10       57.91       79.29     15.03 o 
   2  -3  10       99.96      133.30     18.30 o 
   3  -3  10      330.22      370.13     26.33 o 
   4  -3  10       65.55       80.48     15.62 o 
   5  -3  10      160.19      183.58     20.83 o 
   6  -3  10        4.54        6.99      9.37 o 
   7  -3  10       83.98      126.60     20.23 o 
   8  -3  10        8.62       14.28     11.46 o 
  -3  -2  10        8.72        6.25     10.86 o 
  -2  -2  10       49.34       41.36     14.58 o 
  -1  -2  10       97.24       91.94     17.11 o 
   0  -2  10       11.83        8.03      9.22 o 
   1  -2  10       88.09      106.81     15.92 o 
   2  -2  10       93.59       87.50     10.15 o 
   3  -2  10      120.69      123.03     16.81 o 
   4  -2  10       13.42       14.88      9.22 o 
   5  -2  10       17.38       15.62      9.82 o 
   6  -2  10       42.50       39.42     13.39 o 
   7  -2  10        4.25       -2.38      8.33 o 
   8  -2  10       43.53       53.56     15.32 o 
   9  -2  10       25.31       36.00     13.69 o 
  -4  -1  10       18.06       19.79     13.39 o 
  -3  -1  10       27.04       38.83     14.58 o 
  -2  -1  10        0.21        2.53      8.93 o 
  -1  -1  10      193.61      201.73     21.57 o 
   0  -1  10      207.81      181.79     19.64 o 
   1  -1  10      162.79      229.85     20.68 o 
   2  -1  10       58.19       63.27      8.57 o 
   3  -1  10      136.12      145.58     11.31 o 
   4  -1  10      248.30      234.75     20.53 o 
   5  -1  10       14.84        8.48      8.63 o 
   6  -1  10      168.93      167.96     19.34 o 
   7  -1  10        1.30        0.89      8.03 o 
   8  -1  10      101.49       98.33     18.15 o 
   9  -1  10       15.26       18.89     11.31 o 
  10  -1  10        0.36       -7.88      8.33 o 
  -4   0  10        3.35       -2.53     10.12 o 
  -3   0  10        9.49       15.47     11.31 o 
  -2   0  10        9.01        9.07     10.12 o 
  -1   0  10        5.61        6.40      8.33 o 
   0   0  10       61.07       72.75     14.28 o 
   1   0  10      199.56      193.10     18.89 o 
   2   0  10      450.31      448.90     28.49 o 
   3   0  10        0.09        4.25      4.38 o 
   4   0  10       87.24       89.64      9.57 o 
   5   0  10      372.71      304.82     23.06 o 
   6   0  10      195.07      187.45     19.93 o 
   7   0  10      283.90      289.95     24.70 o 
   8   0  10       20.80       13.84     10.12 o 
   9   0  10       40.18       51.62     15.17 o 
  10   0  10        0.11       10.71     10.71 o 
  -4   1  10       12.10        7.29     12.05 o 
  -3   1  10        1.52       -0.89      8.63 o 
  -2   1  10       26.16       13.69      9.97 o 
  -1   1  10      151.51      146.83     18.15 o 
   0   1  10       27.24       30.20     10.56 o 
   1   1  10        4.95        0.60      6.84 o 
   2   1  10       71.22       82.49      8.89 o 
   3   1  10      182.44      188.76     30.57 o 
   4   1  10       54.06       62.69      8.31 o 
   5   1  10      647.18      707.54     88.44 o 
   6   1  10       28.07       31.54     10.71 o 
   7   1  10       79.23       75.13     15.17 o 
   8   1  10        3.56        0.00      8.03 o 
   9   1  10       57.73       40.76     13.54 o 
  10   1  10       27.59       16.81     12.05 o 
  -4   2  10       58.44       41.51     15.17 o 
  -3   2  10       38.35       32.73     13.24 o 
  -2   2  10       25.58       10.56      9.37 o 
  -1   2  10       22.54       24.55     11.31 o 
   0   2  10      200.98      193.69     19.79 o 
   1   2  10      166.54      173.61     18.15 o 
   2   2  10      134.75      146.27     23.06 o 
   3   2  10      459.09      453.21     36.89 o 
   4   2  10       42.63       58.94      8.05 o 
   5   2  10       82.20      105.99     10.36 o 
   6   2  10        5.41        4.93      5.21 o 
   7   2  10        3.55        3.12      8.03 o 
   8   2  10      148.18      130.47     19.34 o 
   9   2  10       20.81       24.10     11.90 o 
  10   2  10      151.89      160.97     22.76 o 
  -4   3  10       83.98       67.69     16.96 o 
  -3   3  10       57.09       38.98     13.54 o 
  -2   3  10      118.81      106.52     17.55 o 
  -1   3  10      180.88      202.62     20.68 o 
   0   3  10        1.87       -4.46      6.25 o 
   1   3  10      429.94      481.41     28.27 o 
   2   3  10      341.01      360.87     15.51 o 
   3   3  10       33.28       42.46      7.36 o 
   4   3  10       54.68       60.55      8.23 o 
   5   3  10       17.37       22.54      7.66 o 
   6   3  10      293.41      313.14     33.18 o 
   7   3  10       14.35       12.50      9.07 o 
   8   3  10      313.15      309.29     25.89 o 
   9   3  10       23.45       18.74     11.31 o 
  10   3  10       24.32       23.21     12.50 o 
  -4   4  10       18.20       21.87     12.50 o 
  -3   4  10       88.53       81.82     16.96 o 
  -2   4  10        0.71       -4.91      7.59 o 
  -1   4  10       38.16       40.91     12.05 o 
   0   4  10      158.08      153.38     18.00 o 
   1   4  10      240.95      240.70     21.12 o 
   2   4  10       95.10      116.70     18.60 o 
   3   4  10       10.54        8.34      5.58 o 
   4   4  10       59.48       57.71      8.30 o 
   5   4  10        4.66        6.39      5.31 o 
   6   4  10      141.90      155.59     25.59 o 
   7   4  10       73.59       71.83      9.99 o 
   8   4  10        5.15        2.38      8.33 o 
   9   4  10      259.29      255.88     24.84 o 
  10   4  10       17.15       12.20     11.16 o 
  -4   5  10        0.93       -3.87      9.37 o 
  -3   5  10       47.59       26.48     12.50 o 
  -2   5  10       26.05       30.05     12.35 o 
  -1   5  10       36.97       35.11     12.50 o 
   0   5  10      105.18      139.99     18.15 o 
   1   5  10        0.55        4.02      7.59 o 
   2   5  10      147.89      153.38     17.70 o 
   3   5  10       80.79       92.08     11.75 o 
   4   5  10       85.43       82.20      9.67 o 
   5   5  10      783.83      812.69     85.47 o 
   6   5  10       16.06       15.06      6.57 o 
   7   5  10      308.86      342.69     49.32 o 
   8   5  10       23.96       33.65      8.53 o 
   9   5  10       47.62       26.78     12.05 o 
  10   5  10       27.87       25.14     13.84 o 
  -4   6  10       41.80       44.04     14.58 o 
  -3   6  10        0.31        4.31      9.67 o 
  -2   6  10        5.61        8.48     10.26 o 
  -1   6  10      178.77      142.37     19.49 o 
   0   6  10        8.81        5.21      8.78 o 
   1   6  10       44.85       37.04     11.60 o 
   2   6  10       45.55       36.89     11.75 o 
   3   6  10      243.05      259.97     15.84 o 
   4   6  10        2.58        1.56      4.76 o 
   5   6  10       22.34       20.35      7.14 o 
   6   6  10      216.47      260.28     33.10 o 
   7   6  10       19.36       23.56      7.67 o 
   8   6  10       64.08       62.84     10.63 o 
   9   6  10        9.10        3.87      6.94 o 
  10   6  10      110.15      125.11     21.72 o 
  -3   7  10       58.71       61.59     16.22 o 
  -2   7  10       39.57       41.06     13.84 o 
  -1   7  10       34.39       46.56     13.98 o 
   0   7  10       22.02       20.98     11.31 o 
   1   7  10      128.99      121.54     18.30 o 
   2   7  10       46.06       33.92     11.75 o 
   3   7  10      108.00      125.71     17.70 o 
   4   7  10        0.60       -2.38      6.40 o 
   5   7  10        0.38        2.23      7.74 o 
   6   7  10        2.60        3.42      8.33 o 
   7   7  10        1.62        0.74      8.48 o 
   8   7  10      100.70      107.21     13.24 o 
   9   7  10        5.24       11.50      7.79 o 
  -3   8  10       45.67       31.39     13.54 o 
  -2   8  10        3.25        0.30      9.52 o 
  -1   8  10      235.04      200.69     22.46 o 
   0   8  10        0.68        1.34      9.07 o 
   1   8  10      298.43      308.39     26.33 o 
   2   8  10      474.34      492.57     31.84 o 
   3   8  10       34.24       44.63     13.09 o 
   4   8  10      136.10      153.38     19.79 o 
   5   8  10       64.36       57.28     13.98 o 
   6   8  10       27.56       35.70     12.79 o 
   7   8  10       38.74       51.18     14.58 o 
   8   8  10       94.72       90.60     17.85 o 
  -2   9  10       27.17       23.21     12.79 o 
  -1   9  10       22.29       16.36     11.75 o 
   0   9  10       67.55       69.92     16.51 o 
   1   9  10       33.73       23.21     12.20 o 
   2   9  10       82.34       68.58     16.22 o 
   3   9  10        4.25        5.65      9.07 o 
   4   9  10       81.78       85.84     16.96 o 
   5   9  10       23.45       23.80     11.75 o 
   6   9  10       43.08       43.44     14.43 o 
   7   9  10      108.67      102.95     18.89 o 
  -1  10  10        8.57       15.47     12.50 o 
   0  10  10       19.28       22.17     12.94 o 
   1  10  10        8.57        9.22     11.01 o 
   2  10  10        8.37        5.65     10.41 o 
   3  10  10      122.01      123.63     20.53 o 
   4  10  10       28.10       19.64     12.35 o 
   5  10  10      117.28      165.13     22.61 o 
   6  10  10       52.55       35.26     14.58 o 
   1  11  10       19.24       15.62     13.24 o 
   2  11  10        0.20       -2.08     10.41 o 
   3  11  10      102.64      112.32     20.98 o 
   4  11  10       24.76       34.22     14.73 o 
   3  -4  11        1.71       -5.21      9.22 o 
   4  -4  11       32.24       19.49     12.50 o 
   5  -4  11        0.31       -4.31      9.22 o 
   6  -4  11        2.25        1.93     10.71 o 
   0  -3  11       35.61       43.74     14.43 o 
   1  -3  11       57.20       63.23     15.17 o 
   3  -3  11       19.72       11.75     10.56 o 
   4  -3  11       16.26       20.23     11.75 o 
   5  -3  11       27.41       26.33     12.94 o 
   6  -3  11        6.23        4.91     10.26 o 
   7  -3  11       67.55       46.56     15.62 o 
  -1  -2  11       48.59       67.09     16.81 o 
   0  -2  11       59.56       82.27     16.66 o 
   1  -2  11      127.28      149.96     19.79 o 
   2  -2  11      156.16      187.60     20.08 o 
   3  -2  11      233.91      242.19     22.46 o 
   4  -2  11       10.25       13.54     10.56 o 
   5  -2  11       79.14      108.15     18.00 o 
   6  -2  11       59.01       51.92     14.58 o 
   7  -2  11       24.87       31.98     13.84 o 
   8  -2  11       25.60       31.98     14.43 o 
  -2  -1  11       55.57       39.87     15.32 o 
  -1  -1  11       81.84       92.09     17.85 o 
   0  -1  11       62.38       54.30     14.58 o 
   1  -1  11        5.17       10.41      9.37 o 
   2  -1  11       42.79       45.23     12.35 o 
   3  -1  11      115.88      117.97     16.81 o 
   4  -1  11       59.30       77.36     14.88 o 
   5  -1  11       40.20       35.56     12.20 o 
   6  -1  11       18.16       27.67     12.20 o 
   7  -1  11       17.06       26.03     12.05 o 
   8  -1  11       71.59       56.38     15.77 o 
   9  -1  11        8.64       21.72     13.09 o 
  -3   0  11       52.46       50.73     16.07 o 
  -2   0  11        2.66        1.64      9.52 o 
  -1   0  11      330.05      355.70     28.56 o 
   0   0  11       49.30       29.01     12.20 o 
   1   0  11      113.09      115.15     17.11 o 
   2   0  11      214.33      235.20     21.27 o 
   3   0  11       13.35       15.35      6.56 o 
   4   0  11      205.69      178.52     18.74 o 
   5   0  11       12.26       -1.93      6.99 o 
   6   0  11        5.28        9.67      8.93 o 
   7   0  11       15.55       21.12     11.01 o 
   8   0  11        8.05        6.55      9.52 o 
   9   0  11       54.51       64.27     17.26 o 
  -3   1  11        2.49        2.68     10.56 o 
  -2   1  11       38.76       24.25     12.65 o 
  -1   1  11        0.23       -1.19      8.63 o 
   0   1  11      285.74      287.27     24.70 o 
   1   1  11       38.27       42.10     12.35 o 
   2   1  11      194.85      229.85     21.12 o 
   3   1  11      186.09      202.02     15.47 o 
   4   1  11       65.74       71.42      9.36 o 
   5   1  11      271.58      227.76     21.27 o 
   6   1  11       89.21       93.72     16.22 o 
   7   1  11      220.53      200.84     21.72 o 
   8   1  11       37.57       34.66     13.09 o 
   9   1  11       25.07       15.47     11.90 o 
  -3   2  11        1.14        0.30      9.97 o 
  -2   2  11        4.33        0.30      9.37 o 
  -1   2  11        6.12       -2.98      7.59 o 
   0   2  11        8.05        3.87      8.63 o 
   1   2  11      108.65      101.76     16.22 o 
   2   2  11       17.18       16.07      9.52 o 
   3   2  11      117.03      130.53     11.16 o 
   4   2  11        2.40        7.43      6.84 o 
   5   2  11       95.42       94.13     10.55 o 
   6   2  11        7.43        2.68      8.03 o 
   7   2  11      135.13      134.19     19.64 o 
   8   2  11       49.88       32.88     13.09 o 
   9   2  11       45.12       19.34     12.20 o 
  10   2  11       17.25       30.50     13.69 o 
  -3   3  11       17.08       18.15     12.20 o 
  -2   3  11      247.76      238.47     24.70 o 
  -1   3  11       17.86       13.24      9.97 o 
   0   3  11       36.66       47.75     13.09 o 
   1   3  11      119.66      110.68     16.81 o 
   2   3  11       18.69       12.79      9.67 o 
   3   3  11       82.89       89.92      9.83 o 
   4   3  11        9.41       15.29      6.41 o 
   5   3  11       47.08       50.83      8.67 o 
   6   3  11       72.19       83.06     12.27 o 
   7   3  11       22.72        9.07      9.97 o 
   8   3  11       36.34       38.38     13.98 o 
   9   3  11        4.77       -2.53      9.22 o 
  10   3  11       36.31       52.37     16.22 o 
  -3   4  11       39.44       37.19     14.43 o 
  -2   4  11       28.74       38.83     13.84 o 
  -1   4  11       58.85       64.42     15.32 o 
   0   4  11       15.55       19.49     10.41 o 
   1   4  11       67.52       72.00     14.73 o 
   2   4  11      100.87       98.48     16.22 o 
   3   4  11       83.80       78.67      9.59 o 
   4   4  11      101.42      118.17     11.50 o 
   5   4  11        2.51        3.12      5.65 o 
   6   4  11      116.33      118.46     33.62 o 
   7   4  11       28.01       32.05      8.20 o 
   8   4  11       75.13       71.26     16.36 o 
   9   4  11      108.94       88.07     18.45 o 
  10   4  11        1.59        2.38     10.12 o 
  -3   5  11       45.81       38.23     14.88 o 
  -2   5  11        2.28       -4.31      9.52 o 
  -1   5  11      120.29      109.19     18.30 o 
   0   5  11        3.47        4.31      8.18 o 
   1   5  11        0.28        0.30      7.74 o 
   2   5  11       14.77       13.98      9.67 o 
   3   5  11        3.26        3.06      4.82 o 
   4   5  11      195.93      218.28     14.40 o 
   5   5  11       10.60       20.72      7.30 o 
   6   5  11        7.21        6.74      6.12 o 
   7   5  11      256.24      271.23     41.13 o 
   8   5  11        7.84        3.12      8.93 o 
   9   5  11       77.16       87.92     18.60 o 
  -3   6  11        0.39       -5.06      9.82 o 
  -2   6  11        7.35        8.33     11.01 o 
  -1   6  11        0.15        5.95      9.97 o 
   0   6  11        4.60        7.74      9.82 o 
   1   6  11       43.28       49.84     13.39 o 
   2   6  11       51.01       60.99     14.43 o 
   3   6  11      252.60      276.71     24.10 o 
   4   6  11       16.24       16.31      7.14 o 
   5   6  11      171.66      182.52     26.41 o 
   6   6  11        5.35        7.37      6.60 o 
   7   6  11      129.26      120.59     13.24 o 
   8   6  11       64.09       64.04     14.95 o 
   9   6  11       17.48       15.03     12.79 o 
  -2   7  11       28.00       39.87     15.03 o 
  -1   7  11       88.76       75.42     17.11 o 
   0   7  11       72.23       73.64     16.36 o 
   1   7  11       62.64       85.24     17.11 o 
   2   7  11       14.27       20.68     11.31 o 
   3   7  11       34.35       49.09     13.84 o 
   4   7  11      247.44      229.57     15.60 o 
   5   7  11       63.35       81.85     11.20 o 
   6   7  11       59.13       65.94     10.72 o 
   7   7  11        7.44        2.33      6.23 o 
   8   7  11       78.37       86.01     12.47 o 
  -2   8  11       71.28       52.81     16.22 o 
  -1   8  11       23.04       22.91     12.79 o 
   0   8  11       19.00       19.04     12.50 o 
   1   8  11       29.19       36.45     13.98 o 
   2   8  11       69.30       95.95     17.85 o 
   3   8  11       52.27       88.07     17.11 o 
   4   8  11        4.73        0.00      8.63 o 
   5   8  11        1.05       -4.61      7.59 o 
   6   8  11        1.13        6.55      9.82 o 
   7   8  11       30.76       36.30     13.39 o 
   8   8  11       56.89       35.57     10.25 o 
  -1   9  11       70.63       44.78     15.62 o 
   0   9  11       23.28       17.41     12.35 o 
   1   9  11       30.73       33.47     14.13 o 
   2   9  11        0.67        7.74     10.56 o 
   3   9  11      109.40      119.76     19.79 o 
   4   9  11       51.61       69.92     16.66 o 
   5   9  11        5.09       -5.80      8.18 o 
   6   9  11       73.83       71.11     16.66 o 
   7   9  11        6.89       14.88     11.31 o 
   1  10  11        0.03        4.17     10.86 o 
   2  10  11        7.48        6.10     11.16 o 
   3  10  11       60.24       57.87     16.96 o 
   4  10  11       50.68       44.04     15.47 o 
   5  10  11       56.62       62.04     16.81 o 
   4  -3  12        6.87       14.73     12.20 o 
   1  -2  12        0.25        8.78     10.56 o 
   4  -2  12       55.69       55.04     15.32 o 
   5  -2  12       51.16       57.28     15.92 o 
   6  -2  12        0.66        2.23      9.97 o 
   0  -1  12       19.64       13.54     11.01 o 
   1  -1  12       19.89        8.33     10.71 o 
   2  -1  12        0.48       10.56      9.97 o 
   4  -1  12        0.20       -4.76      8.03 o 
   5  -1  12       70.43       59.36     14.88 o 
   6  -1  12       18.53       22.32     12.05 o 
   7  -1  12        1.38       -6.55      9.22 o 
  -1   0  12       23.72       23.65     13.24 o 
   0   0  12        5.23        2.68      9.82 o 
   1   0  12       45.86       58.32     15.17 o 
   2   0  12      154.54      162.01     19.93 o 
   3   0  12       13.64       13.39     10.12 o 
   4   0  12      127.72      121.84     17.85 o 
   5   0  12        0.37        1.04      7.88 o 
   6   0  12       44.10       47.46     14.28 o 
   7   0  12       72.85       47.16     13.98 o 
   8   0  12       15.00        4.76     10.41 o 
  -1   1  12       77.27       95.95     19.19 o 
   0   1  12        7.92        5.06      9.97 o 
   1   1  12       12.12        1.79      9.37 o 
   2   1  12      148.15      171.23     20.23 o 
   3   1  12        4.40       10.12     10.12 o 
   4   1  12      110.25      126.52     12.52 o 
   5   1  12        0.36        0.45      7.88 o 
   6   1  12       60.19       32.28     12.50 o 
   7   1  12      288.92      255.88     25.14 o 
   8   1  12       39.06       34.81     14.43 o 
  -2   2  12      187.72      156.65     23.21 o 
  -1   2  12       80.22       65.16     16.22 o 
   0   2  12      229.11      268.67     25.59 o 
   1   2  12       15.42        6.99      9.82 o 
   2   2  12      103.53      129.87     18.60 o 
   3   2  12       64.85       96.25     16.07 o 
   4   2  12       32.09       26.56      7.63 o 
   5   2  12      134.26      155.71     38.46 o 
   6   2  12      129.16      113.96     18.15 o 
   7   2  12      196.01      153.97     21.27 o 
   8   2  12        2.53        0.45      9.07 o 
   9   2  12        1.05        7.29     10.86 o 
  -2   3  12       52.27       43.14     15.47 o 
  -1   3  12       68.25       81.97     17.70 o 
   0   3  12        6.94       19.93     11.90 o 
   1   3  12       72.72       79.00     16.07 o 
   2   3  12        1.81        3.57      8.33 o 
   3   3  12      100.51      119.01     17.70 o 
   4   3  12       74.72       74.36     10.20 o 
   5   3  12       95.24       93.07     19.56 o 
   6   3  12       17.66        8.33      9.97 o 
   7   3  12        7.65        8.33     10.12 o 
   8   3  12        6.04        5.80     10.12 o 
   9   3  12        8.63        5.06     11.31 o 
  -2   4  12       37.73       21.72     12.79 o 
  -1   4  12        0.50        5.65     10.86 o 
   0   4  12        1.65       -4.31      8.33 o 
   1   4  12       23.17       24.70     11.60 o 
   2   4  12        3.23       -1.04      8.18 o 
   3   4  12      254.85      277.90     24.40 o 
   4   4  12       74.56       81.10     10.75 o 
   5   4  12       33.80       24.26      7.90 o 
   6   4  12       48.98       90.40     28.49 o 
   7   4  12        2.01        2.08      9.37 o 
   8   4  12       82.46       84.05     18.15 o 
   9   4  12        5.98       11.16     12.35 o 
  -2   5  12        0.32        2.83     10.86 o 
  -1   5  12       46.76       52.96     15.92 o 
   0   5  12        0.45        4.31      9.07 o 
   1   5  12        0.24        1.19      9.22 o 
   2   5  12       51.18       59.06     14.73 o 
   3   5  12        4.51        8.78      9.82 o 
   4   5  12       65.95       70.72     10.40 o 
   5   5  12        1.37        4.28      6.31 o 
   6   5  12       54.15       66.10     10.76 o 
   7   5  12       82.97       96.13     12.57 o 
   8   5  12        0.53       -2.53      8.63 o 
  -1   6  12        3.03        6.99     10.71 o 
   0   6  12       43.89       37.49     13.98 o 
   1   6  12        0.03        3.42      8.93 o 
   2   6  12       89.97      112.02     18.74 o 
   3   6  12       64.35       72.75     16.07 o 
   4   6  12       24.03       31.77      9.97 o 
   5   6  12      131.78      137.83     17.11 o 
   6   6  12       13.82       15.90      7.90 o 
   7   6  12      277.57      315.76     44.11 o 
   8   6  12        9.29       13.02      7.84 o 
  -1   7  12       10.48        1.19     10.41 o 
   0   7  12       99.70       83.61     18.30 o 
   1   7  12        5.02       -5.21      8.78 o 
   2   7  12        1.96       -0.15      9.67 o 
   3   7  12      109.92      136.27     20.53 o 
   4   7  12        2.17        2.98      9.67 o 
   5   7  12      122.56      136.57     15.62 o 
   6   7  12        1.97       -0.81      6.14 o 
   7   7  12        6.45        4.70      8.18 o 
   0   8  12        0.45        0.74     10.26 o 
   1   8  12       24.76       14.13     12.05 o 
   2   8  12       36.88       36.75     14.28 o 
   3   8  12      166.69      178.67     23.65 o 
   4   8  12      231.21      255.14     26.18 o 
   5   8  12       44.78       58.24     11.06 o 
   6   8  12       35.44       32.64      9.72 o 
   2   9  12       27.39       24.55     14.28 o 
   3   9  12       10.58       12.50     12.05 o 
   4   9  12       38.66       34.37     14.58 o 
   5   9  12       20.84        6.99     10.71 o 
   2   0  13        0.72       -3.57      9.07 o 
   5   0  13       31.73       13.39     11.31 o 
   6   0  13       21.06       25.14     13.24 o 
   1   1  13       75.42       91.49     18.30 o 
   2   1  13       65.19       72.45     16.51 o 
   3   1  13        5.62       12.05     10.56 o 
   5   1  13       13.32       17.26     11.46 o 
   6   1  13       44.54       53.56     15.47 o 
   7   1  13      118.92      142.67     21.87 o 
   1   2  13        0.07       -3.57      9.67 o 
   2   2  13       77.30       68.73     16.51 o 
   3   2  13        4.39       21.57     11.75 o 
   4   2  13        5.22       -2.38      8.18 o 
   5   2  13       37.33       36.45     12.94 o 
   6   2  13        8.86        2.53      9.67 o 
   7   2  13       40.15       38.98     14.73 o 
   0   3  13       96.45       88.96     18.60 o 
   1   3  13       17.35       20.23     12.50 o 
   2   3  13       17.91       22.17     12.35 o 
   3   3  13      157.05      191.02     22.32 o 
   4   3  13        3.06        3.57      9.37 o 
   5   3  13       39.28       50.16      9.83 o 
   6   3  13        6.55       11.31     10.12 o 
   7   3  13        4.84        4.31     10.26 o 
   0   4  13        9.51       14.58     11.46 o 
   1   4  13       20.99        8.48     10.71 o 
   2   4  13       10.57       10.71     10.12 o 
   3   4  13      185.52      207.08     23.21 o 
   4   4  13       28.81       28.12     12.35 o 
   5   4  13       63.38       65.25     11.46 o 
   6   4  13       11.36       11.10      8.02 o 
   7   4  13        2.60       -6.69      8.33 o 
   0   5  13        3.07       -0.74     10.71 o 
   1   5  13       34.11       30.50     13.09 o 
   2   5  13        7.30        1.49      9.97 o 
   3   5  13        7.01       19.79     11.75 o 
   4   5  13       37.86       30.05     12.94 o 
   5   5  13        0.73       -7.59      5.46 o 
   6   5  13       47.03       41.09     10.10 o 
   7   5  13       30.24       28.56     13.84 o 
   1   6  13       77.35       81.08     18.30 o 
   2   6  13        7.16        8.78     10.56 o 
   3   6  13        6.67        0.45     10.12 o 
   4   6  13       57.42       76.47     16.81 o 
   5   6  13       54.44       71.02     11.52 o 
   6   6  13       62.66       73.28     12.08 o 
   7   6  13       38.18       48.81     10.99 o 
   2   7  13        3.13       -5.36      8.93 o 
   3   7  13       48.87       66.35     16.96 o 
   4   7  13        1.61       -4.46      8.93 o 
   5   7  13       73.40       89.11     12.75 o 
   6   7  13        0.62       -0.75      7.01 o 
                                                 
